# Supplementary material for: catena-Poly[bis­(propane-1,3-diaminium) [[aqua­(sulfato-κO)bis­(sulfato-κ2 O,O′)cerate(IV)]-μ-sulfato-κ3 O,O′:O′′] dihydrate]
Source: Acta Crystallogr Sect E Struct Rep Online. 2011 Mar 9;67(Pt 4):m413. doi: 10.1107/S1600536811008324 (PMC3099775; doi:10.1107/S1600536811008324)
Supplement: Supplementary file 1 [file e-67-0m413-sup1.cif]

##############################################################################
###                                                                        ###
###        Electronic paper (Acta Crystallographica Section E)             ###
###                                                                        ###
##############################################################################
#                                                                            #
# This CIF contains the data in a paper accepted for publication in Acta     #
# Crystallographica Section E. It conforms to the requirements of Notes      #
# for Authors for Section E, and has been peer reviewed under the auspices   #
# of the IUCr Commission on Journals.                                        #
#                                                                            #
# Full details of the Crystallographic Information File format               #
# are given in the paper "The Crystallographic Information File (CIF):       #
# a New Standard Archive File for Crystallography" by S. R. Hall, F. H.      #
# Allen and I. D. Brown [Acta Cryst. (1991), A47, 655-685].                  #
#                                                                            #
# The current version of the core CIF dictionary is obtainable from          #
# ftp://ftp.iucr.org/pub/cif_core.dic. The current version number is 2.4.    #
#                                                                            #
# Software is freely available for graphical display of the structure(s) in  #
# this CIF.  For information consult the CIF home page http://www.iucr.org/  #
# cif/home.html                                                              #
#                                                                            #
# This file may be used for bona fide research purposes within the           #
# scientific community so long as proper attribution is given to the journal # 
# article from which it was obtained.                                        #
#                                                                            #
##############################################################################
                                             
data_global
_audit_creation_method     SHELXL-97
_journal_date_recd_electronic     2011-02-11
_journal_date_accepted     2011-03-04
_journal_name_full     'Acta Crystallographica, Section E'
_journal_year     2011
_journal_volume     67
_journal_issue      4
_journal_page_first     m413
_journal_page_last     m413
_journal_paper_category     QM
_journal_coeditor_code     BT5471
_publ_contact_author
;
     Dr. Seik Weng Ng
     Department of Chemistry
     University of Malaya
     50603 Kuala Lumpur
     Malaysia
;
_publ_contact_author_email     seikweng@um.edu.my
_publ_contact_author_fax     '03 7967 4193'
_publ_contact_author_phone     '03 7967 6778'
_publ_section_title
;\
<i>catena</i>-Poly[bis(propane-1,3-diaminium)
[[aqua(sulfato-\k<i>O</i>)bis(sulfato-\k^2^<i>O</i>,<i>O</i>')cerate(IV)]-\m-\
sulfato-\k^3^<i>O</i>,<i>O</i>':<i>O</i>''] dihydrate]
;
loop_
    _publ_author_name
    _publ_author_address
    'Meer, Ali Farooq'
;
Department of Chemistry
University of Engineering and Technology
Lahore 54890
Pakistan
;
    'Ahmad, Saeed'
;
Department of Chemistry
University of Engineering and Technology
Lahore 54890
Pakistan
;
    'Sharif, Shahzad'
;
Materials Chemistry Laboratory
Department of Chemistry
Government College University
54000 Lahore
Pakistan
;
    'Khan, Islam Ullah'
;
Materials Chemistry Laboratory
Department of Chemistry
Government College University
54000 Lahore
Pakistan
;
    'Ng, Seik Weng'
;
Department of Chemistry
University of Malaya
50603 Kuala Lumpur
Malaysia
;
data_I
_audit_creation_method     SHELXL-97
_chemical_name_systematic
;
<i>catena</i>-Poly[bis(propane-1,3-diaminium)
[[aqua(sulfato-\k<i>O</i>)bis(sulfato-\k^2^<i>O</i>,<i>O</i>')cerate(IV)]-
\m-sulfato-\k^3^<i>O</i>,<i>O</i>':<i>O</i>''] dihydrate]
;
_chemical_name_common     ?
_chemical_formula_moiety     '2C3 H12 N2 2+, H2 Ce O17 S4 4-, 2(H2 O)'
_chemical_formula_sum     'C6 H30 Ce N4 O19 S4'
_chemical_formula_iupac     '(C3 H12 N2)2 [Ce (S O4)4 (H2 O)], 2H2 O'
_chemical_formula_weight     730.70
_chemical_melting_point     ?
_symmetry_cell_setting     monoclinic
_symmetry_space_group_name_H-M     'P 21/c'
_symmetry_space_group_name_Hall     '-P 2ybc'
loop_
    _symmetry_equiv_pos_as_xyz
    'x, y, z'
    '-x, y+1/2, -z+1/2'
    '-x, -y, -z'
    'x, -y-1/2, z-1/2'
_cell_length_a     8.94590(10)
_cell_length_b     20.4497(3)
_cell_length_c     12.8688(2)
_cell_angle_alpha     90.00
_cell_angle_beta     99.5350(10)
_cell_angle_gamma     90.00
_cell_volume     2321.71(6)
_cell_formula_units_Z     4
_cell_measurement_reflns_used     9960
_cell_measurement_theta_min     2.8
_cell_measurement_theta_max     28.3
_cell_measurement_temperature     295(2)
_exptl_crystal_description     Prism
_exptl_crystal_colour     Yellow
_exptl_crystal_size_max     0.30
_exptl_crystal_size_mid     0.15
_exptl_crystal_size_min     0.10
_exptl_crystal_density_diffrn     2.090
_exptl_crystal_density_meas     ?
_exptl_crystal_density_method     'not measured'
_exptl_crystal_F_000     1472
_exptl_absorpt_coefficient_mu     2.414
_exptl_absorpt_correction_type     multi-scan
_exptl_absorpt_process_details     '(SADABS; Sheldrick, 1996)'
_exptl_absorpt_correction_T_min     0.5312
_exptl_absorpt_correction_T_max     0.7943
_diffrn_ambient_temperature     295(2)
_diffrn_radiation_type     MoK\a
_diffrn_radiation_wavelength     0.71073
_diffrn_radiation_source     'fine-focus sealed tube'
_diffrn_radiation_monochromator     graphite
_diffrn_measurement_device_type     'Bruker Kappa APEXII'
_diffrn_measurement_method     '\f and \w'
_diffrn_detector_area_resol_mean     ?
_diffrn_reflns_number     21238
_diffrn_reflns_av_R_equivalents     0.0240
_diffrn_reflns_av_sigmaI/netI     0.0223
_diffrn_reflns_theta_min     1.89
_diffrn_reflns_theta_max     27.50
_diffrn_reflns_theta_full     27.50
_diffrn_measured_fraction_theta_max     0.991
_diffrn_measured_fraction_theta_full     0.991
_diffrn_reflns_limit_h_min     -11
_diffrn_reflns_limit_h_max     11
_diffrn_reflns_limit_k_min     -26
_diffrn_reflns_limit_k_max     20
_diffrn_reflns_limit_l_min     -16
_diffrn_reflns_limit_l_max     16
_diffrn_standards_number     0
_diffrn_standards_interval_count     0
_diffrn_standards_interval_time     0
_diffrn_standards_decay_%     0
_reflns_number_total     5296
_reflns_number_gt     4663
_reflns_threshold_expression     I>2\s(I)
_refine_ls_structure_factor_coef     Fsqd
_refine_ls_matrix_type     full
_refine_ls_R_factor_all     0.0335
_refine_ls_R_factor_gt     0.0276
_refine_ls_wR_factor_gt     0.0664
_refine_ls_wR_factor_ref     0.0707
_refine_ls_goodness_of_fit_ref     1.143
_refine_ls_restrained_S_all     1.143
_refine_ls_number_reflns     5296
_refine_ls_number_parameters     307
_refine_ls_number_restraints     0
_refine_ls_hydrogen_treatment     constr
_refine_ls_weighting_scheme     calc
_refine_ls_weighting_details
         'calc w=1/[\s^2^(Fo^2^)+(0.0167P)^2^+7.6150P] where P=(Fo^2^+2Fc^2^)/3'
_atom_sites_solution_hydrogens     geom
_atom_sites_solution_primary     direct
_atom_sites_solution_secondary     difmap
_refine_ls_shift/su_max     0.001
_refine_ls_shift/su_mean     0.001
_refine_diff_density_max     1.237
_refine_diff_density_min     -1.405
_refine_ls_extinction_method     none
_refine_ls_extinction_coef     ?
loop_
    _atom_type_symbol
    _atom_type_description
    _atom_type_scat_dispersion_real
    _atom_type_scat_dispersion_imag
    _atom_type_scat_source
    'C' 'C' 0.0033 0.0016
                         'International Tables Vol C Tables 4.2.6.8 and 6.1.1.4'
    'H' 'H' 0.0000 0.0000
                         'International Tables Vol C Tables 4.2.6.8 and 6.1.1.4'
    'N' 'N' 0.0061 0.0033
                         'International Tables Vol C Tables 4.2.6.8 and 6.1.1.4'
    'O' 'O' 0.0106 0.0060
                         'International Tables Vol C Tables 4.2.6.8 and 6.1.1.4'
    'S' 'S' 0.1246 0.1234
                         'International Tables Vol C Tables 4.2.6.8 and 6.1.1.4'
    'Ce' 'Ce' -0.2486 2.6331
                         'International Tables Vol C Tables 4.2.6.8 and 6.1.1.4'
_computing_data_collection     'APEX2 (Bruker, 2009)'
_computing_cell_refinement     'SAINT (Bruker, 2009)'
_computing_data_reduction     'SAINT (Bruker, 2009)'
_computing_structure_solution     'SHELXS97 (Sheldrick, 2008)'
_computing_structure_refinement     'SHELXL97 (Sheldrick, 2008)'
_computing_molecular_graphics     'X-SEED (Barbour, 2001)'
_computing_publication_material     'publCIF (Westrip, 2010)'
loop_
    _atom_site_type_symbol
    _atom_site_label
    _atom_site_fract_x
    _atom_site_fract_y
    _atom_site_fract_z
    _atom_site_U_iso_or_equiv
    _atom_site_adp_type
    _atom_site_calc_flag
    _atom_site_refinement_flags
    _atom_site_occupancy
    _atom_site_disorder_assembly
    _atom_site_disorder_group
    Ce Ce1 0.682986(19) 0.252538(8) 0.326048(13) 0.01407(6) Uani d . 1 . .
    S S1 0.58776(10) 0.08286(4) 0.35192(8) 0.02668(19) Uani d . 1 . .
    S S2 0.57080(9) 0.24695(4) 0.08631(6) 0.01880(16) Uani d . 1 . .
    S S3 1.02446(9) 0.22812(4) 0.34548(7) 0.02170(17) Uani d . 1 . .
    S S4 0.66130(10) 0.39960(4) 0.35617(7) 0.02449(18) Uani d . 1 . .
    O O1 0.6789(3) 0.14558(12) 0.3672(2) 0.0248(5) Uani d . 1 . .
    O O2 0.4287(3) 0.10079(15) 0.3213(4) 0.0588(11) Uani d . 1 . .
    O O3 0.6376(4) 0.04469(15) 0.2697(3) 0.0429(7) Uani d . 1 . .
    O O4 0.6144(4) 0.04863(16) 0.4518(3) 0.0530(9) Uani d . 1 . .
    O O5 0.6001(3) 0.19145(12) 0.16128(19) 0.0266(5) Uani d . 1 . .
    O O6 0.6232(3) 0.30497(11) 0.15445(18) 0.0227(5) Uani d . 1 . .
    O O7 0.4153(3) 0.25303(17) 0.0394(2) 0.0439(8) Uani d . 1 . .
    O O8 0.6718(3) 0.24052(12) 0.00700(19) 0.0246(5) Uani d . 1 . .
    O O9 0.9026(3) 0.23795(12) 0.24892(19) 0.0236(5) Uani d . 1 . .
    O O10 0.9303(3) 0.23354(13) 0.4321(2) 0.0253(5) Uani d . 1 . .
    O O11 1.0895(3) 0.16402(14) 0.3425(2) 0.0384(7) Uani d . 1 . .
    O O12 1.1351(3) 0.27980(14) 0.3520(2) 0.0323(6) Uani d . 1 . .
    O O13 0.8002(3) 0.35764(12) 0.3595(2) 0.0236(5) Uani d . 1 . .
    O O14 0.5368(3) 0.35021(12) 0.3413(2) 0.0231(5) Uani d . 1 . .
    O O15 0.6465(3) 0.44422(15) 0.2677(3) 0.0486(8) Uani d . 1 . .
    O O16 0.6665(3) 0.43396(15) 0.4552(3) 0.0436(8) Uani d . 1 . .
    O O1w 0.4185(3) 0.23056(12) 0.3117(2) 0.0245(5) Uani d . 1 . .
    H H1w1 0.4039 0.1903 0.3164 0.037 Uiso d R 1 . .
    H H1w2 0.3478 0.2512 0.3315 0.037 Uiso d R 1 . .
    O O2w 0.1571(4) 0.02367(19) 0.3392(3) 0.0621(10) Uani d . 1 . .
    H H2w1 0.1834 0.0622 0.3559 0.093 Uiso d R 1 . .
    H H2w2 0.2243 0.0057 0.3107 0.093 Uiso d R 1 . .
    O O3w -0.1048(4) 0.02558(18) 0.1859(3) 0.0572(9) Uani d . 1 . .
    H H3w1 -0.1861 0.0260 0.2112 0.086 Uiso d R 1 . .
    H H3w2 -0.0325 0.0329 0.2360 0.086 Uiso d R 1 . .
    N N1 -0.0516(4) 0.14453(17) 0.0895(3) 0.0332(7) Uani d . 1 . .
    H H11 -0.0698 0.1765 0.1290 0.050 Uiso calc R 1 . .
    H H12 -0.0780 0.1084 0.1155 0.050 Uiso calc R 1 . .
    H H13 -0.1022 0.1498 0.0272 0.050 Uiso calc R 1 . .
    N N2 0.4215(4) 0.07383(16) 0.0772(3) 0.0334(7) Uani d . 1 . .
    H H21 0.5087 0.0757 0.0575 0.050 Uiso calc R 1 . .
    H H22 0.4077 0.0352 0.1003 0.050 Uiso calc R 1 . .
    H H23 0.4179 0.1019 0.1264 0.050 Uiso calc R 1 . .
    N N3 0.8546(4) 0.1186(2) 0.5827(3) 0.0539(11) Uani d . 1 . .
    H H31 0.7883 0.1354 0.6161 0.081 Uiso calc R 1 . .
    H H32 0.8346 0.0778 0.5713 0.081 Uiso calc R 1 . .
    H H33 0.8522 0.1384 0.5236 0.081 Uiso calc R 1 . .
    N N4 1.3989(4) 0.08791(18) 0.5938(3) 0.0445(9) Uani d . 1 . .
    H H41 1.4856 0.0974 0.6304 0.067 Uiso calc R 1 . .
    H H42 1.3901 0.1068 0.5334 0.067 Uiso calc R 1 . .
    H H43 1.3920 0.0463 0.5851 0.067 Uiso calc R 1 . .
    C C1 0.1122(4) 0.14262(19) 0.0843(3) 0.0308(8) Uani d . 1 . .
    H H1A 0.1699 0.1367 0.1544 0.037 Uiso calc R 1 . .
    H H1B 0.1430 0.1836 0.0563 0.037 Uiso calc R 1 . .
    C C2 0.1438(4) 0.0867(2) 0.0140(3) 0.0322(8) Uani d . 1 . .
    H H2A 0.1307 0.0457 0.0493 0.039 Uiso calc R 1 . .
    H H2B 0.0703 0.0879 -0.0505 0.039 Uiso calc R 1 . .
    C C3 0.3013(4) 0.0886(2) -0.0138(3) 0.0348(9) Uani d . 1 . .
    H H3A 0.3073 0.0572 -0.0694 0.042 Uiso calc R 1 . .
    H H3B 0.3193 0.1317 -0.0407 0.042 Uiso calc R 1 . .
    C C4 1.0041(5) 0.1253(2) 0.6454(4) 0.0438(11) Uani d . 1 . .
    H H4A 1.0057 0.1038 0.7128 0.053 Uiso calc R 1 . .
    H H4B 1.0260 0.1713 0.6587 0.053 Uiso calc R 1 . .
    C C5 1.1240(5) 0.0961(2) 0.5913(4) 0.0379(9) Uani d . 1 . .
    H H5A 1.1098 0.0491 0.5862 0.045 Uiso calc R 1 . .
    H H5B 1.1141 0.1134 0.5204 0.045 Uiso calc R 1 . .
    C C6 1.2785(5) 0.1104(3) 0.6490(4) 0.0488(12) Uani d . 1 . .
    H H6A 1.2885 0.1573 0.6600 0.059 Uiso calc R 1 . .
    H H6B 1.2907 0.0897 0.7177 0.059 Uiso calc R 1 . .
loop_
    _atom_site_aniso_label
    _atom_site_aniso_U_11
    _atom_site_aniso_U_22
    _atom_site_aniso_U_33
    _atom_site_aniso_U_12
    _atom_site_aniso_U_13
    _atom_site_aniso_U_23
    Ce1 0.01607(9) 0.01389(10) 0.01262(9) -0.00095(6) 0.00347(6) -0.00052(6)
    S1 0.0263(4) 0.0165(4) 0.0378(5) -0.0020(3) 0.0068(4) 0.0034(4)
    S2 0.0183(4) 0.0248(4) 0.0135(3) -0.0014(3) 0.0034(3) -0.0013(3)
    S3 0.0178(4) 0.0231(4) 0.0246(4) 0.0031(3) 0.0048(3) -0.0003(3)
    S4 0.0238(4) 0.0151(4) 0.0346(5) 0.0002(3) 0.0049(3) -0.0016(3)
    O1 0.0269(13) 0.0162(12) 0.0301(13) -0.0039(10) 0.0017(10) 0.0035(10)
    O2 0.0221(14) 0.0242(16) 0.129(4) -0.0024(12) 0.0085(17) -0.0031(18)
    O3 0.0468(17) 0.0337(16) 0.0485(19) -0.0058(13) 0.0090(14) -0.0141(14)
    O4 0.084(3) 0.0323(17) 0.0453(19) -0.0127(16) 0.0176(18) 0.0116(14)
    O5 0.0414(15) 0.0198(12) 0.0197(12) -0.0089(11) 0.0079(10) -0.0012(10)
    O6 0.0318(13) 0.0166(12) 0.0197(12) 0.0016(10) 0.0045(9) -0.0005(9)
    O7 0.0197(13) 0.082(3) 0.0286(15) 0.0005(14) 0.0004(11) -0.0020(15)
    O8 0.0264(12) 0.0317(14) 0.0173(12) 0.0022(10) 0.0085(10) 0.0005(10)
    O9 0.0202(11) 0.0301(14) 0.0204(12) 0.0001(10) 0.0031(9) -0.0020(10)
    O10 0.0210(12) 0.0319(14) 0.0230(13) 0.0031(10) 0.0039(9) 0.0037(10)
    O11 0.0404(16) 0.0291(15) 0.0460(18) 0.0150(12) 0.0087(13) 0.0000(13)
    O12 0.0199(12) 0.0370(16) 0.0395(16) -0.0061(11) 0.0037(11) -0.0016(12)
    O13 0.0197(11) 0.0184(12) 0.0326(14) -0.0008(9) 0.0041(10) -0.0020(10)
    O14 0.0205(11) 0.0198(12) 0.0294(13) -0.0002(9) 0.0049(10) -0.0038(10)
    O15 0.0407(17) 0.0327(17) 0.069(2) 0.0003(13) 0.0012(15) 0.0261(16)
    O16 0.0383(16) 0.0337(16) 0.060(2) -0.0041(13) 0.0110(14) -0.0263(15)
    O1w 0.0227(12) 0.0217(12) 0.0302(14) -0.0015(10) 0.0076(10) -0.0023(10)
    O2w 0.049(2) 0.054(2) 0.086(3) -0.0027(17) 0.0191(19) 0.005(2)
    O3w 0.053(2) 0.064(2) 0.056(2) -0.0085(18) 0.0129(17) -0.0049(18)
    N1 0.0322(17) 0.0359(19) 0.0298(17) 0.0104(14) 0.0005(13) -0.0055(14)
    N2 0.0296(16) 0.0261(17) 0.044(2) -0.0017(13) 0.0034(14) -0.0044(15)
    N3 0.037(2) 0.076(3) 0.047(2) 0.022(2) 0.0011(17) -0.008(2)
    N4 0.0301(18) 0.033(2) 0.073(3) -0.0063(15) 0.0152(18) -0.0067(18)
    C1 0.033(2) 0.029(2) 0.030(2) 0.0023(16) 0.0053(15) -0.0011(16)
    C2 0.0249(18) 0.035(2) 0.037(2) -0.0001(16) 0.0035(15) -0.0076(17)
    C3 0.033(2) 0.041(2) 0.031(2) 0.0027(17) 0.0079(16) -0.0011(17)
    C4 0.035(2) 0.046(3) 0.049(3) 0.0014(19) 0.0043(19) -0.012(2)
    C5 0.037(2) 0.035(2) 0.042(2) 0.0055(18) 0.0066(18) -0.0005(18)
    C6 0.037(2) 0.049(3) 0.062(3) -0.007(2) 0.012(2) -0.015(2)
_geom_special_details
;
All e.s.d.'s (except the e.s.d. in the dihedral angle between two l.s. planes)
are estimated using the full covariance matrix. The cell e.s.d.'s are taken
into account individually in the estimation of e.s.d.'s in distances, angles
and torsion angles; correlations between e.s.d.'s in cell parameters are only
used when they are defined by crystal symmetry. An approximate (isotropic)
treatment of cell e.s.d.'s is used for estimating e.s.d.'s involving l.s.
planes.
;
loop_
    _geom_bond_atom_site_label_1
    _geom_bond_atom_site_label_2
    _geom_bond_site_symmetry_2
    _geom_bond_distance
    _geom_bond_publ_flag
    Ce1 O1 . 2.252(2) ?
    Ce1 O8 4_566 2.352(2) ?
    Ce1 O9 . 2.362(2) ?
    Ce1 O1w . 2.385(2) ?
    Ce1 O13 . 2.399(2) ?
    Ce1 O14 . 2.413(2) ?
    Ce1 O10 . 2.431(2) ?
    Ce1 O6 . 2.433(2) ?
    Ce1 O5 . 2.467(2) ?
    S1 O3 . 1.444(3) ?
    S1 O4 . 1.448(3) ?
    S1 O2 . 1.459(3) ?
    S1 O1 . 1.515(2) ?
    S2 O7 . 1.427(3) ?
    S2 O8 . 1.477(2) ?
    S2 O5 . 1.485(3) ?
    S2 O6 . 1.503(2) ?
    S3 O11 . 1.437(3) ?
    S3 O12 . 1.441(3) ?
    S3 O10 . 1.508(3) ?
    S3 O9 . 1.524(3) ?
    S4 O15 . 1.448(3) ?
    S4 O16 . 1.449(3) ?
    S4 O14 . 1.492(2) ?
    S4 O13 . 1.505(2) ?
    O8 Ce1 4_565 2.352(2) ?
    O1w H1w1 . 0.8368 ?
    O1w H1w2 . 0.8351 ?
    O2w H2w1 . 0.8401 ?
    O2w H2w2 . 0.8390 ?
    O3w H3w1 . 0.8444 ?
    O3w H3w2 . 0.8478 ?
    N1 C1 . 1.479(5) ?
    N1 H11 . 0.8600 ?
    N1 H12 . 0.8600 ?
    N1 H13 . 0.8600 ?
    N2 C3 . 1.484(5) ?
    N2 H21 . 0.8600 ?
    N2 H22 . 0.8600 ?
    N2 H23 . 0.8600 ?
    N3 C4 . 1.450(6) ?
    N3 H31 . 0.8600 ?
    N3 H32 . 0.8600 ?
    N3 H33 . 0.8600 ?
    N4 C6 . 1.460(6) ?
    N4 H41 . 0.8600 ?
    N4 H42 . 0.8600 ?
    N4 H43 . 0.8600 ?
    C1 C2 . 1.514(5) ?
    C1 H1A . 0.9700 ?
    C1 H1B . 0.9700 ?
    C2 C3 . 1.510(5) ?
    C2 H2A . 0.9700 ?
    C2 H2B . 0.9700 ?
    C3 H3A . 0.9700 ?
    C3 H3B . 0.9700 ?
    C4 C5 . 1.496(6) ?
    C4 H4A . 0.9700 ?
    C4 H4B . 0.9700 ?
    C5 C6 . 1.486(6) ?
    C5 H5A . 0.9700 ?
    C5 H5B . 0.9700 ?
    C6 H6A . 0.9700 ?
    C6 H6B . 0.9700 ?
loop_
    _geom_angle_atom_site_label_1
    _geom_angle_atom_site_label_2
    _geom_angle_atom_site_label_3
    _geom_angle_site_symmetry_1
    _geom_angle_site_symmetry_3
    _geom_angle
    _geom_angle_publ_flag
    O1 Ce1 O8 . 4_566 79.66(9) ?
    O1 Ce1 O9 . . 91.34(9) ?
    O8 Ce1 O9 4_566 . 126.76(9) ?
    O1 Ce1 O1w . . 77.33(9) ?
    O8 Ce1 O1w 4_566 . 83.33(9) ?
    O9 Ce1 O1w . . 145.79(8) ?
    O1 Ce1 O13 . . 148.37(9) ?
    O8 Ce1 O13 4_566 . 81.78(9) ?
    O9 Ce1 O13 . . 79.59(8) ?
    O1w Ce1 O13 . . 125.54(8) ?
    O1 Ce1 O14 . . 138.98(8) ?
    O8 Ce1 O14 4_566 . 75.94(9) ?
    O9 Ce1 O14 . . 129.67(8) ?
    O1w Ce1 O14 . . 67.56(8) ?
    O13 Ce1 O14 . . 58.03(8) ?
    O1 Ce1 O10 . . 76.20(9) ?
    O8 Ce1 O10 4_566 . 68.77(8) ?
    O9 Ce1 O10 . . 58.17(8) ?
    O1w Ce1 O10 . . 144.34(9) ?
    O13 Ce1 O10 . . 73.27(8) ?
    O14 Ce1 O10 . . 122.81(8) ?
    O1 Ce1 O6 . . 129.18(9) ?
    O8 Ce1 O6 4_566 . 146.41(8) ?
    O9 Ce1 O6 . . 75.37(8) ?
    O1w Ce1 O6 . . 86.94(8) ?
    O13 Ce1 O6 . . 78.00(8) ?
    O14 Ce1 O6 . . 70.63(8) ?
    O10 Ce1 O6 . . 128.51(8) ?
    O1 Ce1 O5 . . 72.31(9) ?
    O8 Ce1 O5 4_566 . 145.65(8) ?
    O9 Ce1 O5 . . 74.19(8) ?
    O1w Ce1 O5 . . 71.61(9) ?
    O13 Ce1 O5 . . 131.94(8) ?
    O14 Ce1 O5 . . 113.52(9) ?
    O10 Ce1 O5 . . 121.19(9) ?
    O6 Ce1 O5 . . 56.88(8) ?
    O3 S1 O4 . . 111.3(2) ?
    O3 S1 O2 . . 110.1(2) ?
    O4 S1 O2 . . 111.7(2) ?
    O3 S1 O1 . . 109.16(17) ?
    O4 S1 O1 . . 106.74(18) ?
    O2 S1 O1 . . 107.59(16) ?
    O7 S2 O8 . . 112.34(16) ?
    O7 S2 O5 . . 113.34(18) ?
    O8 S2 O5 . . 108.60(15) ?
    O7 S2 O6 . . 111.47(17) ?
    O8 S2 O6 . . 107.82(14) ?
    O5 S2 O6 . . 102.71(14) ?
    O11 S3 O12 . . 113.18(17) ?
    O11 S3 O10 . . 111.37(17) ?
    O12 S3 O10 . . 111.43(16) ?
    O11 S3 O9 . . 109.67(17) ?
    O12 S3 O9 . . 110.01(16) ?
    O10 S3 O9 . . 100.44(14) ?
    O15 S4 O16 . . 111.8(2) ?
    O15 S4 O14 . . 110.90(17) ?
    O16 S4 O14 . . 110.85(16) ?
    O15 S4 O13 . . 110.46(17) ?
    O16 S4 O13 . . 110.17(17) ?
    O14 S4 O13 . . 102.30(14) ?
    S1 O1 Ce1 . . 145.18(15) ?
    S2 O5 Ce1 . . 99.61(12) ?
    S2 O6 Ce1 . . 100.49(12) ?
    S2 O8 Ce1 . 4_565 144.13(15) ?
    S3 O9 Ce1 . . 101.91(12) ?
    S3 O10 Ce1 . . 99.48(12) ?
    S4 O13 Ce1 . . 99.86(12) ?
    S4 O14 Ce1 . . 99.66(12) ?
    Ce1 O1w H1w1 . . 110.1 ?
    Ce1 O1w H1w2 . . 132.2 ?
    H1w1 O1w H1w2 . . 109.9 ?
    H2w1 O2w H2w2 . . 109.4 ?
    H3w1 O3w H3w2 . . 107.6 ?
    C1 N1 H11 . . 109.5 ?
    C1 N1 H12 . . 109.5 ?
    H11 N1 H12 . . 109.5 ?
    C1 N1 H13 . . 109.5 ?
    H11 N1 H13 . . 109.5 ?
    H12 N1 H13 . . 109.5 ?
    C3 N2 H21 . . 109.5 ?
    C3 N2 H22 . . 109.5 ?
    H21 N2 H22 . . 109.5 ?
    C3 N2 H23 . . 109.5 ?
    H21 N2 H23 . . 109.5 ?
    H22 N2 H23 . . 109.5 ?
    C4 N3 H31 . . 109.5 ?
    C4 N3 H32 . . 109.5 ?
    H31 N3 H32 . . 109.5 ?
    C4 N3 H33 . . 109.5 ?
    H31 N3 H33 . . 109.5 ?
    H32 N3 H33 . . 109.5 ?
    C6 N4 H41 . . 109.5 ?
    C6 N4 H42 . . 109.5 ?
    H41 N4 H42 . . 109.5 ?
    C6 N4 H43 . . 109.5 ?
    H41 N4 H43 . . 109.5 ?
    H42 N4 H43 . . 109.5 ?
    N1 C1 C2 . . 109.4(3) ?
    N1 C1 H1A . . 109.8 ?
    C2 C1 H1A . . 109.8 ?
    N1 C1 H1B . . 109.8 ?
    C2 C1 H1B . . 109.8 ?
    H1A C1 H1B . . 108.2 ?
    C3 C2 C1 . . 113.3(3) ?
    C3 C2 H2A . . 108.9 ?
    C1 C2 H2A . . 108.9 ?
    C3 C2 H2B . . 108.9 ?
    C1 C2 H2B . . 108.9 ?
    H2A C2 H2B . . 107.7 ?
    N2 C3 C2 . . 113.0(3) ?
    N2 C3 H3A . . 109.0 ?
    C2 C3 H3A . . 109.0 ?
    N2 C3 H3B . . 109.0 ?
    C2 C3 H3B . . 109.0 ?
    H3A C3 H3B . . 107.8 ?
    N3 C4 C5 . . 111.7(4) ?
    N3 C4 H4A . . 109.3 ?
    C5 C4 H4A . . 109.3 ?
    N3 C4 H4B . . 109.3 ?
    C5 C4 H4B . . 109.3 ?
    H4A C4 H4B . . 107.9 ?
    C6 C5 C4 . . 111.5(4) ?
    C6 C5 H5A . . 109.3 ?
    C4 C5 H5A . . 109.3 ?
    C6 C5 H5B . . 109.3 ?
    C4 C5 H5B . . 109.3 ?
    H5A C5 H5B . . 108.0 ?
    N4 C6 C5 . . 113.2(4) ?
    N4 C6 H6A . . 108.9 ?
    C5 C6 H6A . . 108.9 ?
    N4 C6 H6B . . 108.9 ?
    C5 C6 H6B . . 108.9 ?
    H6A C6 H6B . . 107.7 ?
loop_
    _geom_torsion_atom_site_label_1
    _geom_torsion_atom_site_label_2
    _geom_torsion_atom_site_label_3
    _geom_torsion_atom_site_label_4
    _geom_torsion_site_symmetry_1
    _geom_torsion_site_symmetry_2
    _geom_torsion_site_symmetry_3
    _geom_torsion_site_symmetry_4
    _geom_torsion
    _geom_torsion_publ_flag
    O3 S1 O1 Ce1 . . . . 96.8(3) ?
    O4 S1 O1 Ce1 . . . . -142.7(3) ?
    O2 S1 O1 Ce1 . . . . -22.7(4) ?
    O8 Ce1 O1 S1 4_566 . . . 112.7(3) ?
    O9 Ce1 O1 S1 . . . . -120.1(3) ?
    O1w Ce1 O1 S1 . . . . 27.3(3) ?
    O13 Ce1 O1 S1 . . . . 167.8(2) ?
    O14 Ce1 O1 S1 . . . . 58.6(3) ?
    O10 Ce1 O1 S1 . . . . -176.8(3) ?
    O6 Ce1 O1 S1 . . . . -48.0(3) ?
    O5 Ce1 O1 S1 . . . . -47.2(3) ?
    O7 S2 O5 Ce1 . . . . -115.29(16) ?
    O8 S2 O5 Ce1 . . . . 119.11(13) ?
    O6 S2 O5 Ce1 . . . . 5.10(15) ?
    O1 Ce1 O5 S2 . . . . 177.08(15) ?
    O8 Ce1 O5 S2 4_566 . . . 140.24(13) ?
    O9 Ce1 O5 S2 . . . . -86.27(13) ?
    O1w Ce1 O5 S2 . . . . 94.93(14) ?
    O13 Ce1 O5 S2 . . . . -26.73(18) ?
    O14 Ce1 O5 S2 . . . . 40.62(15) ?
    O10 Ce1 O5 S2 . . . . -121.98(13) ?
    O6 Ce1 O5 S2 . . . . -3.67(11) ?
    O7 S2 O6 Ce1 . . . . 116.49(16) ?
    O8 S2 O6 Ce1 . . . . -119.76(13) ?
    O5 S2 O6 Ce1 . . . . -5.19(15) ?
    O1 Ce1 O6 S2 . . . . 4.56(17) ?
    O8 Ce1 O6 S2 4_566 . . . -139.44(13) ?
    O9 Ce1 O6 S2 . . . . 84.09(12) ?
    O1w Ce1 O6 S2 . . . . -66.35(12) ?
    O13 Ce1 O6 S2 . . . . 166.31(13) ?
    O14 Ce1 O6 S2 . . . . -133.63(14) ?
    O10 Ce1 O6 S2 . . . . 109.35(13) ?
    O5 Ce1 O6 S2 . . . . 3.63(11) ?
    O7 S2 O8 Ce1 . . . 4_565 9.8(3) ?
    O5 S2 O8 Ce1 . . . 4_565 136.0(2) ?
    O6 S2 O8 Ce1 . . . 4_565 -113.4(3) ?
    O11 S3 O9 Ce1 . . . . 117.48(15) ?
    O12 S3 O9 Ce1 . . . . -117.42(15) ?
    O10 S3 O9 Ce1 . . . . 0.13(15) ?
    O1 Ce1 O9 S3 . . . . -72.92(13) ?
    O8 Ce1 O9 S3 4_566 . . . 5.16(17) ?
    O1w Ce1 O9 S3 . . . . -142.07(13) ?
    O13 Ce1 O9 S3 . . . . 76.58(13) ?
    O14 Ce1 O9 S3 . . . . 108.19(13) ?
    O10 Ce1 O9 S3 . . . . -0.09(11) ?
    O6 Ce1 O9 S3 . . . . 156.76(14) ?
    O5 Ce1 O9 S3 . . . . -144.11(14) ?
    O11 S3 O10 Ce1 . . . . -116.21(16) ?
    O12 S3 O10 Ce1 . . . . 116.37(15) ?
    O9 S3 O10 Ce1 . . . . -0.13(15) ?
    O1 Ce1 O10 S3 . . . . 100.51(14) ?
    O8 Ce1 O10 S3 4_566 . . . -175.39(15) ?
    O9 Ce1 O10 S3 . . . . 0.09(11) ?
    O1w Ce1 O10 S3 . . . . 143.65(13) ?
    O13 Ce1 O10 S3 . . . . -87.88(13) ?
    O14 Ce1 O10 S3 . . . . -119.49(13) ?
    O6 Ce1 O10 S3 . . . . -28.99(18) ?
    O5 Ce1 O10 S3 . . . . 41.46(16) ?
    O15 S4 O13 Ce1 . . . . -114.54(17) ?
    O16 S4 O13 Ce1 . . . . 121.47(16) ?
    O14 S4 O13 Ce1 . . . . 3.56(15) ?
    O1 Ce1 O13 S4 . . . . -135.59(15) ?
    O8 Ce1 O13 S4 4_566 . . . -81.04(13) ?
    O9 Ce1 O13 S4 . . . . 149.06(14) ?
    O1w Ce1 O13 S4 . . . . -5.37(17) ?
    O14 Ce1 O13 S4 . . . . -2.54(11) ?
    O10 Ce1 O13 S4 . . . . -151.25(14) ?
    O6 Ce1 O13 S4 . . . . 71.98(13) ?
    O5 Ce1 O13 S4 . . . . 91.57(15) ?
    O15 S4 O14 Ce1 . . . . 114.25(18) ?
    O16 S4 O14 Ce1 . . . . -120.97(16) ?
    O13 S4 O14 Ce1 . . . . -3.54(15) ?
    O1 Ce1 O14 S4 . . . . 146.82(12) ?
    O8 Ce1 O14 S4 4_566 . . . 91.56(13) ?
    O9 Ce1 O14 S4 . . . . -34.86(17) ?
    O1w Ce1 O14 S4 . . . . -179.93(15) ?
    O13 Ce1 O14 S4 . . . . 2.56(11) ?
    O10 Ce1 O14 S4 . . . . 38.84(16) ?
    O6 Ce1 O14 S4 . . . . -85.13(13) ?
    O5 Ce1 O14 S4 . . . . -123.43(12) ?
    N1 C1 C2 C3 . . . . 168.6(3) ?
    C1 C2 C3 N2 . . . . 70.0(5) ?
    N3 C4 C5 C6 . . . . 172.7(4) ?
    C4 C5 C6 N4 . . . . -174.8(4) ?
loop_
    _geom_hbond_atom_site_label_D
    _geom_hbond_atom_site_label_H
    _geom_hbond_atom_site_label_A
    _geom_hbond_site_symmetry_A
    _geom_hbond_distance_DH
    _geom_hbond_distance_HA
    _geom_hbond_distance_DA
    _geom_hbond_angle_DHA
    _geom_hbond_publ_flag
    O1w H1w2 O12 1_455 0.84 2.05 2.854(4) 162 y
    O2w H2w1 O11 1_455 0.84 2.24 2.935(5) 140 y
    O2w H2w2 O15 2_645 0.84 2.08 2.902(5) 167 y
    O3w H3w1 O3 1_455 0.84 1.90 2.729(5) 169 y
    O3w H3w2 O2w . 0.85 1.98 2.802(5) 163 y
    N1 H11 O9 1_455 0.86 2.04 2.881(4) 167 y
    N1 H12 O3w . 0.86 1.95 2.806(5) 171 y
    N1 H13 O13 4_465 0.86 2.19 3.036(4) 166 y
    N2 H21 O16 4_565 0.86 2.09 2.904(5) 157 y
    N2 H22 O16 2_645 0.86 2.25 2.978(5) 142 y
    N2 H23 O2 . 0.86 2.49 3.180(6) 137 y
    N2 H23 O5 . 0.86 2.44 2.989(4) 122 y
    N3 H31 O6 4_566 0.86 2.04 2.866(4) 162 y
    N3 H32 O4 . 0.86 2.37 2.882(6) 119 y
    N3 H32 O2w 3_656 0.86 2.37 3.085(6) 141 y
    N3 H33 O1 . 0.86 2.33 3.004(5) 135 y
    N3 H33 O10 . 0.86 2.43 3.191(6) 147 y
    N4 H41 O6 4_666 0.86 2.34 2.986(4) 132 y
    N4 H41 O15 4_666 0.86 2.25 2.951(5) 138 y
    N4 H43 O4 3_756 0.86 2.00 2.851(5) 173 y
