# Supplementary material for: catena-Poly[bis­(propane-1,3-diaminium) [[aqua­(sulfato-κO)bis­(sulfato-κ2 O,O′)cerate(IV)]-μ-sulfato-κ3 O,O′:O′′] dihydrate]
Source: Acta Crystallogr Sect E Struct Rep Online. 2011 Mar 9;67(Pt 4):m413. doi: 10.1107/S1600536811008324 (PMC3099775; doi:10.1107/S1600536811008324)
Supplement: Supplementary file 2 [file e-67-0m413-Isup2.hkl]

# 
# h,k,l, Fc-squared, Fo-squared, sigma(Fo-squared) and status flag 
# 
data_I
_shelx_title '  P21/c' 
_shelx_refln_list_code          4 
_shelx_F_calc_maximum      284.15 
_exptl_crystal_F_000      1472.00 
_reflns_d_resolution_high  0.7696 
 
loop_ 
 _symmetry_equiv_pos_as_xyz 
 'x, y, z' 
 '-x, y+1/2, -z+1/2' 
 '-x, -y, -z' 
 'x, -y-1/2, z-1/2' 
 
_cell_length_a     8.9459 
_cell_length_b    20.4497 
_cell_length_c    12.8688 
_cell_angle_alpha  90.000 
_cell_angle_beta   99.535 
_cell_angle_gamma  90.000 
 
_shelx_F_squared_multiplier     1.000 
 
loop_ 
 _refln_index_h 
 _refln_index_k 
 _refln_index_l 
 _refln_F_squared_calc 
 _refln_F_squared_meas 
 _refln_F_squared_sigma 
 _refln_observed_status 
   2   0   0       55.72      127.57      7.76 o 
   4   0   0    69410.76    70488.75   1644.75 o 
   5   0   0     4379.15     4467.97     72.97 o 
   6   0   0     5451.56     5507.63     90.18 o 
   7   0   0     7202.54     7049.89    132.22 o 
   8   0   0    17488.24    16636.11    343.96 o 
   9   0   0     9133.04     9255.12    219.27 o 
  10   0   0     1687.04     1914.16    110.03 o 
  11   0   0     8955.29     9938.96    340.15 o 
   3   1   0      426.79      560.97     11.88 o 
   4   1   0    34527.77    35978.91    334.82 o 
   5   1   0    10636.54    10858.73     99.50 o 
   6   1   0     3324.27     3059.29     34.29 o 
   7   1   0    16910.89    16477.05    187.95 o 
   8   1   0     6660.30     6637.99    116.31 o 
   9   1   0    10758.03    10946.67    176.65 o 
  10   1   0     3078.83     3177.78    105.32 o 
  11   1   0      764.34      973.75     60.36 o 
   1   2   0      814.80      810.30     20.76 o 
   2   2   0      117.71      169.61      5.99 o 
   3   2   0    35161.87    33425.77    311.51 o 
   4   2   0      314.70      319.59      9.81 o 
   5   2   0    10821.36    10566.17     97.40 o 
   6   2   0     3412.68     3258.77     39.65 o 
   7   2   0     2813.17     2845.84     42.55 o 
   8   2   0    14595.53    14110.35    182.46 o 
   9   2   0     4700.50     4763.16     95.99 o 
  10   2   0     1735.66     1807.95     75.87 o 
  11   2   0     4923.52     5239.74    214.04 o 
   2   3   0     4607.88     4021.01     30.52 o 
   3   3   0     2670.95     2795.75     25.43 o 
   4   3   0    17961.90    18007.29    162.55 o 
   5   3   0      319.29      329.90     10.69 o 
   6   3   0    20344.64    20416.00    179.28 o 
   7   3   0     5588.44     5439.05     62.53 o 
   8   3   0      619.40      706.86     19.57 o 
   9   3   0    11328.98    11094.86    152.01 o 
  10   3   0     1895.07     1987.25     79.23 o 
  11   3   0       33.26       34.67     30.53 o 
   0   4   0    29307.71    32996.98    840.61 o 
   1   4   0     4333.57     4386.87     52.29 o 
   2   4   0     1888.20     1924.03     15.54 o 
   3   4   0    29380.76    30191.66    225.64 o 
   4   4   0     1641.82     1908.59     22.47 o 
   5   4   0     7504.58     7508.50     88.51 o 
   6   4   0     3684.93     3656.63     40.30 o 
   7   4   0     2026.26     2025.30     30.48 o 
   8   4   0     9642.82     9700.54    134.30 o 
   9   4   0     2700.45     2746.42     53.96 o 
  10   4   0     1223.87     1396.57     65.01 o 
  11   4   0     4208.64     4185.87    183.90 o 
   1   5   0    44559.74    46429.41    589.75 o 
   2   5   0    40498.99    39049.72    509.49 o 
   3   5   0       43.32      267.71     12.96 o 
   4   5   0    47864.99    48720.64    449.10 o 
   5   5   0     8877.07     9319.34     82.04 o 
   6   5   0     6971.41     6926.15     69.92 o 
   7   5   0     3746.04     3969.04     49.49 o 
   8   5   0     3820.54     3749.35     65.72 o 
   9   5   0     9884.54     9994.67    156.16 o 
  10   5   0     3485.88     3720.06     88.23 o 
  11   5   0      508.95      563.87     69.26 o 
   2   6   0     3118.79     3233.59     24.91 o 
   3   6   0    61603.46    61101.50    858.28 o 
   4   6   0     9009.79     9501.15     77.93 o 
   5   6   0     3534.65     3617.57     41.01 o 
   6   6   0     3743.22     3873.97     46.37 o 
   7   6   0     8061.87     7915.17     85.41 o 
   8   6   0    16016.93    15587.41    181.28 o 
   9   6   0     5775.07     5846.16    116.00 o 
  10   6   0     1052.72     1212.03     42.50 o 
  11   6   0     8754.80     9314.03    321.17 o 
   1   7   0    20565.54    20298.63    204.38 o 
   2   7   0     3066.23     2426.52     21.69 o 
   3   7   0     5175.05     5737.95     44.16 o 
   4   7   0    27052.05    28080.19    214.46 o 
   5   7   0     5778.03     5907.97     52.79 o 
   6   7   0     9652.55     9240.46     89.47 o 
   7   7   0    15530.62    15277.52    183.90 o 
   8   7   0     3382.37     3462.64     63.87 o 
   9   7   0     9016.64     9246.48    168.66 o 
  10   7   0     5231.19     5451.97    112.78 o 
  11   7   0     1072.35     1330.30     97.45 o 
   1   8   0      600.51      741.79     15.94 o 
   2   8   0     5367.52     5293.26     42.85 o 
   3   8   0    12870.90    12356.49     95.03 o 
   4   8   0      998.10     1298.02     22.41 o 
   5   8   0    17432.15    17279.32    143.76 o 
   6   8   0     8636.77     8600.89     84.55 o 
   7   8   0     2576.57     2707.87     53.72 o 
   8   8   0    15768.24    15312.32    223.24 o 
   9   8   0     6055.12     5978.68    121.37 o 
  10   8   0      706.22      771.91     36.99 o 
   1   9   0    39574.59    40349.83    498.45 o 
   2   9   0     4309.42     4252.51     42.15 o 
   3   9   0     1019.60     1283.32     16.21 o 
   4   9   0    20332.28    20213.95    158.03 o 
   5   9   0     1118.62     1104.72     19.73 o 
   6   9   0    12237.67    12257.38    121.62 o 
   7   9   0    14103.98    13855.09    230.80 o 
   8   9   0     1939.53     2065.89     59.29 o 
   9   9   0     5801.70     5939.54    122.09 o 
  10   9   0     3755.60     3734.33    105.24 o 
   0  10   0    59580.89    66385.12   1202.91 o 
   1  10   0     2723.56     2759.65     38.12 o 
   2  10   0     3852.75     4092.59     49.57 o 
   3  10   0    18698.32    19217.44    165.71 o 
   4  10   0        3.12       62.10     12.74 o 
   5  10   0    12422.99    12499.72    114.00 o 
   6  10   0     5089.56     5085.95     59.64 o 
   7  10   0       58.76       95.60     13.21 o 
   8  10   0    13090.41    12774.37    222.00 o 
   9  10   0     3730.82     3734.19     89.04 o 
  10  10   0     1075.68     1192.89     56.70 o 
   1  11   0    30537.03    32614.07    336.62 o 
   2  11   0    18593.29    18938.73    202.98 o 
   3  11   0      772.70      913.99     26.98 o 
   4  11   0     9810.55     9925.05     98.76 o 
   5  11   0      978.86      914.18     19.36 o 
   6  11   0     6933.94     6850.03    137.37 o 
   7  11   0    12421.40    12799.80    236.19 o 
   8  11   0      120.86      149.85     20.56 o 
   9  11   0     5407.16     5710.63    120.83 o 
  10  11   0     4764.06     4890.53    180.23 o 
   0  12   0    51962.32    53675.22   1661.97 o 
   1  12   0    15755.90    15889.95    186.08 o 
   2  12   0     2449.86     2489.48     38.49 o 
   3  12   0    13936.99    14164.39    158.57 o 
   4  12   0     1405.32     1410.60     29.42 o 
   5  12   0     7466.35     7528.17     91.64 o 
   6  12   0      672.62      700.74     29.82 o 
   7  12   0     2744.73     2769.28     67.71 o 
   8  12   0    15474.79    15137.91    258.95 o 
   9  12   0     3147.67     3309.61    105.18 o 
  10  12   0     1425.67     1707.38     98.16 o 
   1  13   0    11028.87    11610.89    140.03 o 
   2  13   0    11186.77    11234.70    150.89 o 
   3  13   0      362.59      458.15     34.74 o 
   4  13   0    14681.92    14874.11    221.64 o 
   5  13   0     1845.94     1872.15     34.20 o 
   6  13   0     4603.02     4418.26    200.22 o 
   7  13   0     8101.87     8394.52    342.69 o 
   8  13   0      525.78      607.44     42.27 o 
   9  13   0     3699.47     3591.63    154.77 o 
   0  14   0    22441.94    23097.74    495.04 o 
   1  14   0     8115.79     7932.70    100.82 o 
   2  14   0     7580.98     8063.78    105.12 o 
   3  14   0    16853.85    16758.45    220.00 o 
   4  14   0     2218.63     2229.84     48.13 o 
   5  14   0     8921.62     8994.46    134.74 o 
   6  14   0     4498.15     4182.67    168.20 o 
   7  14   0      344.58      276.90     46.85 o 
   8  14   0     6578.30     6032.48    221.46 o 
   9  14   0     2732.20     2897.98    138.61 o 
   1  15   0    21289.88    22017.83    388.43 o 
   2  15   0     8909.25     8733.36    131.13 o 
   3  15   0       24.26       26.86     23.27 o 
   4  15   0    11703.36    11668.76    165.87 o 
   5  15   0     5532.99     5456.26     97.20 o 
   6  15   0     2894.89     2867.29    135.79 o 
   7  15   0     5692.55     5661.80    213.96 o 
   8  15   0       50.53       84.33     33.19 o 
   9  15   0     1322.49     1164.59     86.91 o 
   0  16   0     5426.02     5977.92    210.72 o 
   1  16   0     6744.78     6869.35    106.68 o 
   2  16   0     6049.80     6244.62     89.50 o 
   3  16   0    10295.07    10210.41    169.67 o 
   4  16   0       81.06      100.45     12.81 o 
   5  16   0     3776.49     3892.38     73.52 o 
   6  16   0     2159.76     1867.54    109.24 o 
   7  16   0      277.57      277.29     49.74 o 
   8  16   0     5340.89     5210.85    208.73 o 
   9  16   0     1032.62     1114.78     89.49 o 
   1  17   0    14759.40    15179.31    188.05 o 
   2  17   0     5515.33     5457.02     78.06 o 
   3  17   0      297.85      301.79     21.28 o 
   4  17   0     4311.69     4164.40     75.62 o 
   5  17   0       16.86       31.50     16.83 o 
   6  17   0     2889.64     2593.36    134.15 o 
   7  17   0     3559.24     3551.10    163.83 o 
   8  17   0      338.38      394.03     59.81 o 
   0  18   0    22521.13    23089.11    452.82 o 
   1  18   0     9201.42     9348.02    137.23 o 
   2  18   0     3623.70     3935.76     84.29 o 
   3  18   0     4151.32     4146.90     72.96 o 
   4  18   0     1509.66     1470.92     39.64 o 
   5  18   0     2241.27     2192.77    123.07 o 
   6  18   0      482.71      476.96     64.19 o 
   7  18   0     1282.45     1205.51     93.31 o 
   8  18   0     7180.76     6429.01    250.43 o 
   1  19   0    17883.78    17978.01    234.43 o 
   2  19   0    12917.56    12844.91    215.44 o 
   3  19   0      192.16      193.37     20.61 o 
   4  19   0     5332.51     5134.82    233.56 o 
   5  19   0      433.59      385.75     59.27 o 
   6  19   0      724.22      733.47     76.60 o 
   7  19   0     7185.49     6950.56    266.04 o 
   8  19   0       17.61       75.28     41.00 o 
   0  20   0    17034.10    17072.35    350.07 o 
   1  20   0     9883.20     9842.01    185.15 o 
   2  20   0     6471.11     6556.21    175.00 o 
   3  20   0     9332.18     9241.67    548.09 o 
   4  20   0     1294.77     1244.58     66.80 o 
   5  20   0     6094.77     5825.32    235.36 o 
   6  20   0     4032.62     3731.64    177.73 o 
   7  20   0       53.34       70.20     41.70 o 
   1  21   0    10750.83    10642.52    256.60 o 
   2  21   0     6335.15     6006.52    167.28 o 
   3  21   0      114.33      228.67     34.44 o 
   4  21   0     7660.35     7173.42    274.24 o 
   5  21   0     1700.25     1723.54    119.55 o 
   6  21   0     1396.19     1399.95    106.98 o 
   7  21   0     7780.74     7885.73    300.79 o 
   0  22   0     2332.18     2519.80    139.85 o 
   1  22   0     2511.46     2680.83    104.60 o 
   2  22   0     3575.71     3828.86    128.41 o 
   3  22   0     2540.72     2395.92     97.15 o 
   4  22   0       18.81       33.27     36.23 o 
   5  22   0     5172.48     5106.68    223.80 o 
   6  22   0     1526.20     1459.14    113.30 o 
   1  23   0     3164.82     3312.26    235.75 o 
   2  23   0     2356.14     2257.34    134.78 o 
   3  23   0        3.31       50.88     24.94 o 
   4  23   0     1490.16     1398.08    109.87 o 
   5  23   0       13.69       -0.55     31.55 o 
   0  24   0     1939.92     1953.67    127.28 o 
   1  24   0     2558.48     2748.96    109.38 o 
   2  24   0     1607.33     1800.95     87.76 o 
   3  24   0     1559.98     1515.91    113.46 o 
   4  24   0      225.51      239.88     55.21 o 
   1  25   0     3396.29     3546.10    158.20 o 
   2  25   0     3753.38     3761.65    134.56 o 
   3  25   0       29.66       36.15     38.50 o 
   0  26   0     2917.00     2999.26    170.78 o 
   1  26   0     1085.30     1082.68     87.77 o 
   2  26   0     3654.08     3671.86    175.66 o 
 -11   1   1       99.84      104.81     41.11 o 
 -10   1   1       92.38       60.57     20.84 o 
  -9   1   1     1183.82     1163.82     58.27 o 
  -8   1   1     1883.70     1904.88     71.20 o 
  -7   1   1      338.98      306.99     14.02 o 
  -6   1   1     1028.93      938.33     18.21 o 
  -5   1   1     5976.24     5979.60     53.71 o 
  -4   1   1       21.85       35.73      5.38 o 
  -3   1   1       28.15       24.22      4.57 o 
  -2   1   1      596.72      651.96      6.51 o 
   0   1   1        8.23       -0.68      0.46 o 
   1   1   1      176.92      134.95      8.36 o 
   2   1   1     1552.16     1541.54     15.37 o 
   3   1   1     1644.46     1385.74     14.78 o 
   4   1   1     1018.26     1007.40     18.14 o 
   5   1   1      467.24      580.35     10.04 o 
   6   1   1     1003.44     1038.12     17.02 o 
   7   1   1     4259.25     4299.39     54.63 o 
   8   1   1      178.33      110.87     18.77 o 
   9   1   1       11.37       -3.86     13.16 o 
  10   1   1      238.69      226.66     23.15 o 
  11   1   1      140.03       72.70     38.89 o 
 -11   2   1      192.30      198.65     47.40 o 
 -10   2   1      262.48      234.59     32.09 o 
  -9   2   1       35.64       -6.61     16.46 o 
  -8   2   1     1806.84     1801.64     43.92 o 
  -7   2   1     3195.10     3102.74     44.79 o 
  -6   2   1     2871.12     2933.13     38.51 o 
  -5   2   1     2175.28     2213.78     22.11 o 
  -4   2   1        4.02        7.46      2.30 o 
  -3   2   1      211.73      169.48      4.80 o 
  -2   2   1     5539.22     5628.51     51.99 o 
  -1   2   1      279.42      372.67      7.71 o 
   0   2   1       20.02       20.70      9.50 o 
   1   2   1       69.90      119.42      5.54 o 
   2   2   1    10577.37    10465.06     87.14 o 
   3   2   1      335.45      231.77      5.34 o 
   4   2   1     3994.69     3712.93     34.76 o 
   5   2   1       43.93       22.77      4.79 o 
   6   2   1     9150.10     9109.85     78.40 o 
   7   2   1        1.75       -3.13      5.26 o 
   8   2   1      204.94      181.25     12.71 o 
   9   2   1      438.69      400.46     27.82 o 
  10   2   1      223.36      239.83     23.62 o 
  11   2   1      120.03       85.90     36.62 o 
 -11   3   1       39.01       -1.56     29.28 o 
 -10   3   1        0.38       -3.12     19.05 o 
  -9   3   1        8.06      -15.51     10.34 o 
  -8   3   1      736.84      702.56     30.55 o 
  -7   3   1        5.85        9.03      7.16 o 
  -6   3   1      195.35      151.58      7.36 o 
  -5   3   1      395.37      425.96      8.44 o 
  -4   3   1      361.82      403.93      7.07 o 
  -3   3   1       57.43       36.86      2.23 o 
  -2   3   1      255.12      250.39      4.31 o 
  -1   3   1      148.09      113.95      4.48 o 
   1   3   1     2852.19     2991.49     35.90 o 
   2   3   1       61.39       37.90      4.08 o 
   3   3   1     6285.02     6821.78     50.13 o 
   4   3   1        6.91        6.88      2.90 o 
   5   3   1       10.27       18.98      5.94 o 
   6   3   1        8.27       16.15      4.44 o 
   7   3   1      199.52      208.00     10.90 o 
   8   3   1      130.69       90.41      9.56 o 
   9   3   1        7.61      -12.69      8.46 o 
  10   3   1       58.23       72.02     16.70 o 
  11   3   1      129.70      119.24     40.45 o 
 -11   4   1      174.25      139.62     43.18 o 
 -10   4   1        8.20       -1.73     15.53 o 
  -9   4   1       28.87       12.09     12.33 o 
  -8   4   1     1259.62     1256.53     38.62 o 
  -7   4   1      470.28      446.31     14.55 o 
  -6   4   1      704.36      745.04     15.26 o 
  -5   4   1      505.12      477.17     10.19 o 
  -4   4   1      832.08      973.23     12.80 o 
  -3   4   1    12413.82    12425.97     77.60 o 
  -2   4   1      801.50      802.04      8.58 o 
  -1   4   1     4511.93     4725.62     44.53 o 
   0   4   1       24.63       16.64      1.98 o 
   1   4   1     2854.46     2919.50     36.14 o 
   2   4   1      934.59      962.11     14.07 o 
   3   4   1      943.75     1010.52     12.88 o 
   4   4   1     3225.17     3266.98     30.78 o 
   5   4   1     5789.81     5800.76     52.76 o 
   6   4   1       96.47       98.69      6.24 o 
   7   4   1      378.19      317.21     12.84 o 
   8   4   1      786.73      729.80     25.60 o 
   9   4   1      488.04      472.24     22.55 o 
  10   4   1      174.52      196.00     21.87 o 
  11   4   1        0.18      -27.25     28.97 o 
 -11   5   1      123.17      109.17     39.12 o 
 -10   5   1      285.69      268.95     20.65 o 
  -9   5   1      141.29      151.40     17.56 o 
  -8   5   1     2359.56     2326.81     44.53 o 
  -7   5   1      888.32      890.09     22.14 o 
  -6   5   1      404.31      389.54     12.40 o 
  -5   5   1     2455.07     2578.74     25.83 o 
  -4   5   1      412.63      345.43      6.78 o 
  -3   5   1     3151.94     3303.88     27.13 o 
  -2   5   1       38.87       21.06      2.36 o 
  -1   5   1      977.73     1101.02     13.18 o 
   0   5   1      152.26      196.98      9.21 o 
   1   5   1      280.84      274.72      7.40 o 
   2   5   1      938.14      987.14     14.57 o 
   3   5   1     1772.70     1513.53     17.78 o 
   4   5   1      108.39       83.83      4.12 o 
   5   5   1      225.07      176.33      7.46 o 
   6   5   1     2284.91     2453.87     29.26 o 
   7   5   1     1156.69     1227.41     22.57 o 
   8   5   1     1164.08     1105.84     28.07 o 
   9   5   1        2.45      -14.00      9.33 o 
  10   5   1       98.65       84.80     13.01 o 
  11   5   1      742.41      763.46     76.53 o 
 -11   6   1      241.27      254.49     51.54 o 
 -10   6   1      519.89      533.04     28.94 o 
  -9   6   1        6.41      -17.59     11.73 o 
  -8   6   1      555.68      513.09     28.63 o 
  -7   6   1      507.85      493.97     19.57 o 
  -6   6   1      330.43      345.57     13.02 o 
  -5   6   1      621.01      674.68     13.57 o 
  -4   6   1      598.34      654.18     10.95 o 
  -3   6   1      694.35      804.19     10.66 o 
  -2   6   1     3163.37     3068.63     25.16 o 
  -1   6   1     1197.70     1222.25     16.29 o 
   0   6   1    16293.50    16774.28    219.24 o 
   1   6   1     1380.08     1620.54     23.89 o 
   2   6   1      994.39     1174.24     15.47 o 
   3   6   1      131.04      112.36      8.57 o 
   4   6   1        0.14       -2.22      3.02 o 
   5   6   1     2523.61     2724.21     31.94 o 
   6   6   1      263.82      253.16      9.71 o 
   7   6   1       35.41        8.49      6.06 o 
   8   6   1        4.89      -20.14     13.42 o 
   9   6   1       15.81      -15.27     10.50 o 
  10   6   1      198.35      217.48     18.18 o 
  11   6   1       32.83       17.65     33.11 o 
 -11   7   1       75.51       -4.61     32.87 o 
 -10   7   1       80.31       75.78     15.94 o 
  -9   7   1     1079.52     1012.04     46.57 o 
  -8   7   1       43.43       28.52     15.85 o 
  -7   7   1     3148.80     3204.27     52.56 o 
  -6   7   1     4849.09     4839.45     59.32 o 
  -5   7   1     4271.57     4578.92     44.20 o 
  -4   7   1     4252.71     4451.44     39.03 o 
  -3   7   1      118.28      119.57      4.84 o 
  -2   7   1    23831.12    26331.39    187.11 o 
  -1   7   1     1089.47     1112.77     12.36 o 
   0   7   1      108.85      126.77      5.72 o 
   1   7   1      227.52      259.53     15.48 o 
   2   7   1      151.43      129.38     11.50 o 
   3   7   1     3155.75     3344.00     33.76 o 
   4   7   1     9470.19     9829.12     85.98 o 
   5   7   1     1907.45     1824.13     21.21 o 
   6   7   1      676.35      703.40     15.42 o 
   7   7   1     1227.56     1294.90     25.54 o 
   8   7   1       66.47       55.78     13.35 o 
   9   7   1        2.53      -15.70     10.47 o 
  10   7   1      883.16      897.97     36.46 o 
 -11   8   1       37.74        3.90     32.33 o 
 -10   8   1     1524.87     1719.43     54.38 o 
  -9   8   1        0.69       -8.01     13.50 o 
  -8   8   1      342.95      328.84     30.12 o 
  -7   8   1     2589.49     2617.07     46.38 o 
  -6   8   1     2412.80     2539.47     37.96 o 
  -5   8   1     3565.55     3568.91     39.53 o 
  -4   8   1    11747.59    12198.97    102.28 o 
  -3   8   1     2628.85     2819.93     30.58 o 
  -2   8   1       19.98        4.60      2.66 o 
  -1   8   1      806.55      974.94     11.09 o 
   0   8   1     1574.22     1487.78     22.64 o 
   1   8   1     2762.15     3106.49     37.83 o 
   2   8   1    37444.45    39370.88    375.15 o 
   3   8   1      466.49      531.94     11.19 o 
   4   8   1      690.77      754.33     13.66 o 
   5   8   1    11212.52    11515.15    100.17 o 
   6   8   1     3921.77     3995.20     44.55 o 
   7   8   1      153.27      148.68     12.29 o 
   8   8   1       11.09      -15.39     10.26 o 
   9   8   1      284.62      285.24     20.93 o 
  10   8   1      135.89      101.41     22.11 o 
 -10   9   1      900.31      969.37     46.31 o 
  -9   9   1      301.01      264.89     24.73 o 
  -8   9   1       88.81       49.60     18.79 o 
  -7   9   1      649.58      636.05     25.62 o 
  -6   9   1     1868.99     1896.06     31.81 o 
  -5   9   1     1385.69     1505.96     26.20 o 
  -4   9   1      338.03      369.76     10.66 o 
  -3   9   1      288.16      285.11      7.74 o 
  -2   9   1    17786.11    18924.93    143.45 o 
  -1   9   1      313.72      293.90      7.05 o 
   0   9   1      814.81      793.00     19.63 o 
   1   9   1     3476.31     3307.73     39.00 o 
   2   9   1      953.74     1009.39     15.96 o 
   3   9   1      338.00      344.12      9.21 o 
   4   9   1     2223.78     2524.46     29.44 o 
   5   9   1      364.09      398.01     11.55 o 
   6   9   1      145.88      115.73      8.99 o 
   7   9   1     3212.34     3146.18     47.90 o 
   8   9   1      527.82      428.10     23.49 o 
   9   9   1       58.71       36.10     13.89 o 
  10   9   1      988.74     1105.18     52.96 o 
 -10  10   1      189.37      205.25     28.23 o 
  -9  10   1      111.97      104.08     19.13 o 
  -8  10   1     1538.10     1518.33     61.98 o 
  -7  10   1       35.26       27.61     17.28 o 
  -6  10   1       81.45       90.92      9.01 o 
  -5  10   1      748.38      821.03     22.50 o 
  -4  10   1      126.27      140.03      8.07 o 
  -3  10   1      614.87      619.60     12.33 o 
  -2  10   1       14.98       15.31      3.56 o 
  -1  10   1     5583.24     5524.29     66.34 o 
   0  10   1      369.53      353.49     15.37 o 
   1  10   1      407.63      344.87      9.11 o 
   2  10   1     5627.37     6220.80     62.99 o 
   3  10   1        1.49       12.75      8.49 o 
   4  10   1      744.24      850.51     15.11 o 
   5  10   1      246.84      197.07     10.68 o 
   6  10   1        9.67       -6.96      5.35 o 
   7  10   1      771.67      719.73     29.74 o 
   8  10   1      198.09      158.51     16.87 o 
   9  10   1       57.18       47.77     14.56 o 
  10  10   1      882.09      843.66     66.14 o 
 -10  11   1      920.17      941.07     52.79 o 
  -9  11   1       38.91       42.75     17.28 o 
  -8  11   1      696.35      677.19     43.94 o 
  -7  11   1      430.31      355.83     29.79 o 
  -6  11   1      132.46      160.70     12.06 o 
  -5  11   1      918.39      891.56     22.95 o 
  -4  11   1     1992.81     2059.50     29.39 o 
  -3  11   1     1334.60     1410.32     19.44 o 
  -2  11   1     1099.35     1164.49     16.57 o 
  -1  11   1      242.08      279.23     10.12 o 
   0  11   1        7.63       27.76      4.99 o 
   1  11   1     1211.00     1166.36     20.62 o 
   2  11   1      126.03      190.16     10.18 o 
   3  11   1     1818.91     1934.63     30.63 o 
   4  11   1       51.01       65.50      5.65 o 
   5  11   1     1033.49     1026.20     19.19 o 
   6  11   1     1059.51     1023.62     23.65 o 
   7  11   1       92.03       62.57     10.33 o 
   8  11   1     1632.90     1652.89     47.17 o 
   9  11   1      129.53      111.82     36.70 o 
  10  11   1      105.11      161.41     39.12 o 
 -10  12   1       16.31      -10.78     27.10 o 
  -9  12   1        2.42      -19.50     13.00 o 
  -8  12   1      519.33      517.80     66.18 o 
  -7  12   1      714.86      697.55     32.06 o 
  -6  12   1       83.15       57.51     11.83 o 
  -5  12   1     1060.83     1027.93     27.18 o 
  -4  12   1       75.46       72.57      6.72 o 
  -3  12   1     1470.57     1550.82     22.00 o 
  -2  12   1      586.92      698.90     14.08 o 
  -1  12   1      671.02      789.27     21.87 o 
   0  12   1      522.60      813.92     31.22 o 
   1  12   1     1621.42     1704.24     35.61 o 
   2  12   1     2220.89     2325.10     32.65 o 
   3  12   1     4906.25     4946.46     51.25 o 
   4  12   1        2.64       -4.97      4.64 o 
   5  12   1       78.42       43.15      7.56 o 
   6  12   1      417.11      403.42     18.06 o 
   7  12   1     1211.31     1159.34     28.75 o 
   8  12   1       12.15       -0.89     33.43 o 
   9  12   1       16.32      -21.94     25.46 o 
  10  12   1      151.31      107.53     39.36 o 
 -10  13   1       18.71      -18.27     26.55 o 
  -9  13   1      283.99      208.69     31.27 o 
  -8  13   1       17.98        1.17     18.82 o 
  -7  13   1     1667.60     1616.41     65.49 o 
  -6  13   1      725.40      716.10     52.55 o 
  -5  13   1       63.15      100.93     10.93 o 
  -4  13   1      169.45      148.49     11.39 o 
  -3  13   1      715.59      737.27     20.90 o 
  -2  13   1     1814.11     2047.77     27.70 o 
  -1  13   1       43.65       96.10     21.84 o 
   0  13   1      736.27      735.17     18.09 o 
   1  13   1     1073.86     1170.53     32.00 o 
   2  13   1      791.75      881.97     21.34 o 
   3  13   1        1.51       -6.97      4.95 o 
   4  13   1      999.42     1007.41     19.82 o 
   5  13   1     1448.09     1389.44     26.70 o 
   6  13   1      514.01      519.56     24.79 o 
   7  13   1      787.96      811.99     46.33 o 
   8  13   1       16.76      -13.12     24.91 o 
   9  13   1        0.88      -35.84     23.89 o 
  -9  14   1        2.64        5.15     25.07 o 
  -8  14   1       23.85       12.72     18.38 o 
  -7  14   1     1359.94     1385.19     62.82 o 
  -6  14   1     1253.29     1251.40     56.13 o 
  -5  14   1      953.45      959.59     40.18 o 
  -4  14   1      214.45      245.08     18.51 o 
  -3  14   1       73.59       68.50      7.69 o 
  -2  14   1     1375.28     1443.03     24.12 o 
  -1  14   1     5197.91     5094.00     80.73 o 
   0  14   1     2734.85     3022.17     67.57 o 
   1  14   1      102.64      110.09      8.28 o 
   2  14   1     6738.64     6909.89    101.66 o 
   3  14   1      632.01      609.04     23.30 o 
   4  14   1      272.04      264.23     15.80 o 
   5  14   1     2511.59     2696.14     46.02 o 
   6  14   1     1796.31     1831.58     93.73 o 
   7  14   1        6.00       -9.99     13.70 o 
   8  14   1      293.59      284.94     49.90 o 
   9  14   1      253.01      268.15     48.26 o 
  -9  15   1      102.57       75.90     35.61 o 
  -8  15   1        1.90      -30.53     24.36 o 
  -7  15   1     1599.28     1692.00    101.83 o 
  -6  15   1      981.09      917.68     74.81 o 
  -5  15   1      518.48      544.17     34.49 o 
  -4  15   1      506.30      473.31     22.80 o 
  -3  15   1      782.92      737.39     22.59 o 
  -2  15   1     6775.72     6981.18    108.50 o 
  -1  15   1       76.33       83.99      9.32 o 
   0  15   1      184.65      160.40     15.73 o 
   1  15   1     3422.10     3574.98     54.43 o 
   2  15   1       33.87       47.22      8.40 o 
   3  15   1      424.90      419.11     20.30 o 
   4  15   1     1813.88     1978.65     46.35 o 
   5  15   1      379.92      398.81     28.09 o 
   6  15   1      895.90      847.95     73.56 o 
   7  15   1     2086.93     1916.50    111.74 o 
   8  15   1      128.81      147.59     41.46 o 
   9  15   1      327.41      349.28     54.27 o 
  -9  16   1      269.38      307.35     55.13 o 
  -8  16   1      785.14      773.22     77.15 o 
  -7  16   1        5.27      -11.32     27.17 o 
  -6  16   1     1660.05     1599.85    100.50 o 
  -5  16   1      477.60      492.46     24.90 o 
  -4  16   1     1420.12     1471.52     38.32 o 
  -3  16   1      138.53      136.32     12.44 o 
  -2  16   1        2.05       10.89      8.54 o 
  -1  16   1     5522.03     5949.96     94.86 o 
   0  16   1      227.91      220.86     15.73 o 
   1  16   1       45.69       55.56      6.56 o 
   2  16   1     8686.58     9090.97    118.81 o 
   3  16   1     2407.70     2469.04     51.05 o 
   4  16   1       24.07       26.68     14.75 o 
   5  16   1     1526.35     1539.91     49.87 o 
   6  16   1       88.79       73.87     33.73 o 
   7  16   1      256.29      206.46     46.70 o 
   8  16   1      112.41      116.51     40.92 o 
   9  16   1        0.87       -7.96     29.75 o 
  -8  17   1       39.83       41.07     35.45 o 
  -7  17   1      516.49      375.83     60.13 o 
  -6  17   1       12.28        5.39     28.35 o 
  -5  17   1       72.04       80.54     13.66 o 
  -4  17   1       88.99       77.45     13.62 o 
  -3  17   1     1181.21     1134.74     39.85 o 
  -2  17   1     4078.15     4114.13     74.07 o 
  -1  17   1      412.86      477.25     32.36 o 
   0  17   1        1.91       19.58      6.49 o 
   1  17   1     6685.65     6837.45    122.87 o 
   2  17   1      412.05      491.46     33.61 o 
   3  17   1       72.25       88.10     12.19 o 
   4  17   1     2407.51     2414.40     53.55 o 
   5  17   1       54.53       38.81     30.14 o 
   6  17   1        1.86      -24.44     26.16 o 
   7  17   1      130.81       83.32     38.26 o 
   8  17   1      900.77      751.59     77.23 o 
  -8  18   1      471.26      433.93     69.03 o 
  -7  18   1       57.29       18.66     33.50 o 
  -6  18   1      464.08      409.88     59.03 o 
  -5  18   1      107.54       69.97     34.83 o 
  -4  18   1      110.23      108.25     13.93 o 
  -3  18   1      805.39      732.82     33.43 o 
  -2  18   1       73.11      138.33     17.24 o 
  -1  18   1      620.54      564.37     33.84 o 
   0  18   1      276.05      317.51     28.39 o 
   1  18   1       13.65       58.80     18.44 o 
   2  18   1     2234.20     2242.46     39.85 o 
   3  18   1      114.71      132.11     13.64 o 
   4  18   1      327.31      300.85     20.31 o 
   5  18   1      694.95      652.34     70.67 o 
   6  18   1       93.38       53.65     34.12 o 
   7  18   1      206.56      135.87     42.09 o 
   8  18   1       29.36      -46.27     30.84 o 
  -8  19   1        9.81      -37.72     31.00 o 
  -7  19   1     1051.18     1072.84     96.05 o 
  -6  19   1       18.86      -13.20     29.67 o 
  -5  19   1      772.93      619.15     69.89 o 
  -4  19   1      389.56      361.22     41.00 o 
  -3  19   1     1471.19     1512.60     70.48 o 
  -2  19   1       95.43       54.70     18.68 o 
  -1  19   1       70.98       74.57     13.98 o 
   0  19   1       29.74       37.17      7.79 o 
   1  19   1      110.65      109.20     12.89 o 
   2  19   1      775.62      871.66     42.44 o 
   3  19   1     1290.90     1317.96     47.34 o 
   4  19   1      690.36      685.29     47.02 o 
   5  19   1       32.09       80.27     38.50 o 
   6  19   1      101.44       73.95     39.98 o 
   7  19   1      360.42      361.08     64.73 o 
  -7  20   1      665.73      580.66     78.56 o 
  -6  20   1      755.39      733.01     83.79 o 
  -5  20   1      636.88      528.57     71.22 o 
  -4  20   1      118.92       76.73     33.19 o 
  -3  20   1      200.07      171.50     32.97 o 
  -2  20   1      494.62      448.45     44.50 o 
  -1  20   1        8.09      -32.28     21.52 o 
   0  20   1      261.46      230.30     25.09 o 
   1  20   1       38.65        4.80     27.96 o 
   2  20   1     1626.61     1502.40     72.96 o 
   3  20   1       18.41       15.50     23.72 o 
   4  20   1      117.20      105.31     28.98 o 
   5  20   1      647.71      537.79     73.64 o 
   6  20   1      841.72      804.53     84.88 o 
   7  20   1       14.91      -18.74     35.76 o 
  -7  21   1      838.26      900.66     94.33 o 
  -6  21   1      156.92      167.26     50.21 o 
  -5  21   1      942.40      800.71     88.71 o 
  -4  21   1      378.67      397.54     64.27 o 
  -3  21   1       18.30        8.16     21.45 o 
  -2  21   1     2096.19     2037.36     88.39 o 
  -1  21   1      629.34      512.93     48.51 o 
   0  21   1      610.23      512.16     83.48 o 
   1  21   1     1086.46     1071.47     66.33 o 
   2  21   1      170.53      148.07     32.37 o 
   3  21   1      568.09      459.98    112.29 o 
   4  21   1      497.52      431.67     68.33 o 
   5  21   1       11.08      -29.20     33.97 o 
   6  21   1      489.51      517.33     76.53 o 
  -6  22   1     1340.84     1250.10    103.62 o 
  -5  22   1       61.39       65.98     44.51 o 
  -4  22   1      233.59      236.92     57.08 o 
  -3  22   1      376.78      303.86     41.05 o 
  -2  22   1       56.87       29.59     25.30 o 
  -1  22   1     5197.58     5357.54    158.06 o 
   0  22   1     1938.01     1891.31     84.78 o 
   1  22   1        7.34      -12.39     21.82 o 
   2  22   1     3930.31     4221.27    135.87 o 
   3  22   1     2415.09     2330.01     95.74 o 
   4  22   1      236.42      149.93     48.80 o 
   5  22   1      406.28      360.37     65.20 o 
   6  22   1      511.74      571.05     79.26 o 
  -5  23   1      237.77      164.30     52.32 o 
  -4  23   1        4.14      -42.64     29.60 o 
  -3  23   1      892.03      848.85     60.13 o 
  -2  23   1     1677.19     1634.15     81.85 o 
  -1  23   1      102.04      147.59     32.56 o 
   0  23   1     1285.92     1353.84     73.27 o 
   1  23   1     4482.41     4430.70    142.40 o 
   2  23   1     2050.52     1996.79     91.95 o 
   3  23   1      155.38      176.72     33.98 o 
   4  23   1      377.01      323.36     63.25 o 
   5  23   1      449.94      382.63     66.84 o 
  -4  24   1        2.35      -26.24     32.02 o 
  -3  24   1      605.66      587.46     73.05 o 
  -2  24   1        8.19       11.77     24.91 o 
  -1  24   1      590.49      569.28     55.05 o 
   0  24   1       64.17       70.06     26.87 o 
   1  24   1        7.15       62.05     27.95 o 
   2  24   1      574.74      526.72     53.00 o 
   3  24   1      340.03      387.47     67.86 o 
   4  24   1      352.32      247.30     57.16 o 
  -3  25   1      338.51      270.03     61.53 o 
  -2  25   1        6.68      -13.93     32.68 o 
  -1  25   1       15.98        7.56     26.00 o 
   0  25   1       16.58        8.14     22.83 o 
   1  25   1       20.33       14.40     27.08 o 
   2  25   1      124.74      144.06     57.24 o 
   3  25   1      678.52      634.23     85.19 o 
  -2  26   1       97.43       69.12     33.73 o 
  -1  26   1        6.95      -15.22     30.34 o 
   0  26   1       55.21       43.67     28.87 o 
   1  26   1       18.26       -4.96     25.04 o 
   2  26   1      239.99      153.70     40.73 o 
 -11   0   2      352.65      302.12     53.18 o 
 -10   0   2      223.94      206.23     41.85 o 
  -9   0   2    14420.10    13460.39    415.42 o 
  -8   0   2     1539.56     1524.03     88.71 o 
  -7   0   2    10704.76    10807.60    196.46 o 
  -6   0   2    15452.56    15368.78    179.70 o 
  -5   0   2     3037.44     3199.00     68.26 o 
  -4   0   2    28687.81    28860.05    348.26 o 
  -3   0   2    47753.71    45443.03    591.15 o 
   4   0   2    19927.42    19077.78    353.20 o 
   5   0   2    23045.70    22963.19    241.40 o 
   6   0   2        4.25       17.84     11.84 o 
   7   0   2     6801.35     6753.38    100.69 o 
   8   0   2     8962.71     9195.75    149.99 o 
   9   0   2     1876.55     1774.71     75.30 o 
  10   0   2     4449.61     4635.21    139.36 o 
  11   0   2      463.34      486.25     78.24 o 
 -11   1   2     1971.40     2060.84    128.53 o 
 -10   1   2     2715.70     2828.72     99.14 o 
  -9   1   2      294.72      281.18     32.04 o 
  -8   1   2    13906.46    13773.13    243.34 o 
  -7   1   2      691.63      717.29     20.52 o 
  -6   1   2     8428.49     8287.17     78.94 o 
  -5   1   2    40598.53    39701.19    337.33 o 
  -4   1   2     7501.77     7550.72     72.24 o 
  -3   1   2    22737.95    22015.96    156.21 o 
  -1   1   2    10106.73    10884.56    252.67 o 
   1   1   2    17626.94    18229.70    208.60 o 
   2   1   2      459.03      668.79     56.35 o 
   3   1   2    39141.67    36754.60    356.70 o 
   4   1   2     4054.63     3858.33     42.57 o 
   5   1   2     2688.01     3028.94     31.60 o 
   6   1   2    31488.86    31583.83    232.93 o 
   7   1   2     1574.70     1648.89     27.44 o 
   8   1   2     3413.75     3278.89     49.95 o 
   9   1   2     8892.88     9103.23    153.99 o 
  10   1   2       10.46        5.72     13.28 o 
  11   1   2     4732.06     4959.75    127.27 o 
 -11   2   2     1625.41     1615.71    109.71 o 
 -10   2   2      475.99      532.90     43.33 o 
  -9   2   2     7898.90     7664.40    187.47 o 
  -8   2   2      641.85      667.53     26.42 o 
  -7   2   2     6445.29     6686.43     79.93 o 
  -6   2   2    23073.86    23122.89    177.25 o 
  -5   2   2       10.77       92.97      7.42 o 
  -4   2   2    25541.37    25046.86    204.05 o 
  -3   2   2    68675.54    65083.73   1144.46 o 
  -2   2   2     9380.23     9566.93    100.78 o 
  -1   2   2     4312.22     4238.11     48.63 o 
   0   2   2    10366.26     9761.43    211.45 o 
   1   2   2     2402.92     2502.14     28.32 o 
   2   2   2      961.02     1198.47     25.59 o 
   3   2   2     7011.93     7706.13     83.74 o 
   4   2   2    24240.26    23706.42    234.00 o 
   5   2   2    21764.95    21090.80    173.50 o 
   6   2   2      379.38      527.46     16.52 o 
   7   2   2    11880.02    11938.72    118.21 o 
   8   2   2     8051.06     7932.86    114.42 o 
   9   2   2     1220.53     1082.97     30.93 o 
  10   2   2     1749.28     1768.04     55.57 o 
  11   2   2      803.84      826.44     68.13 o 
 -11   3   2     1445.27     1510.29    104.01 o 
 -10   3   2     2943.64     2739.35    109.56 o 
  -9   3   2      663.49      677.84     27.82 o 
  -8   3   2     2803.25     2781.25     72.54 o 
  -7   3   2     5358.27     5699.59     67.03 o 
  -6   3   2     3383.82     3300.51     34.00 o 
  -5   3   2    30155.59    29858.85    243.95 o 
  -4   3   2    14267.07    14277.47    101.01 o 
  -3   3   2      603.65      521.29      8.04 o 
  -2   3   2     6939.70     7579.83     57.33 o 
   0   3   2    19144.67    18324.75    192.89 o 
   1   3   2    26794.54    28298.48    416.83 o 
   2   3   2      391.76      401.49     12.49 o 
   3   3   2    27955.28    25292.63    231.50 o 
   4   3   2     1051.32     1019.72     17.39 o 
   5   3   2     9487.24     9599.70     85.16 o 
   6   3   2    19995.85    19959.62    159.04 o 
   7   3   2      302.93      303.53     16.66 o 
   8   3   2      104.95       80.65      8.89 o 
   9   3   2     3443.63     3425.45     63.54 o 
  10   3   2      206.71      204.76     22.36 o 
  11   3   2     2876.99     2771.15     89.01 o 
 -11   4   2     1317.08     1468.28    104.64 o 
 -10   4   2      370.05      390.27     22.51 o 
  -9   4   2     6885.08     6957.72    154.72 o 
  -8   4   2      127.36      154.14     19.37 o 
  -7   4   2     2568.48     2616.51     37.70 o 
  -6   4   2    14132.22    14151.88    113.51 o 
  -5   4   2     1959.48     2103.23     21.78 o 
  -4   4   2    45113.60    44790.62    375.31 o 
  -3   4   2    26579.21    25649.21    194.66 o 
  -2   4   2     2151.22     1908.72     19.16 o 
  -1   4   2     7522.77     7547.40     77.42 o 
   0   4   2    20409.05    20098.12    212.37 o 
   1   4   2     3059.44     3050.67     38.53 o 
   2   4   2    13257.03    14050.08    130.83 o 
   3   4   2      996.17      986.57     39.93 o 
   4   4   2    15246.73    15724.79    119.37 o 
   5   4   2    19585.03    18846.72    150.09 o 
   6   4   2      705.22      729.37     14.67 o 
   7   4   2     4843.85     5008.00     58.42 o 
   8   4   2     2797.65     2907.15     55.50 o 
   9   4   2     1247.38     1196.44     34.72 o 
  10   4   2     1042.89      934.51     39.99 o 
  11   4   2      989.29     1096.76     55.68 o 
 -11   5   2     2922.15     3017.30    152.50 o 
 -10   5   2     2640.03     2701.53     66.09 o 
  -9   5   2      529.70      557.99     28.84 o 
  -8   5   2     3316.98     3408.27     89.14 o 
  -7   5   2     2443.67     2536.15     39.71 o 
  -6   5   2     5311.19     5377.97     49.77 o 
  -5   5   2    18317.41    18154.87    134.58 o 
  -4   5   2     6134.14     6118.65     48.34 o 
  -3   5   2    37247.77    37775.32    267.60 o 
  -2   5   2    13529.77    13319.32     98.79 o 
  -1   5   2    25427.21    25030.20    371.73 o 
   0   5   2    41877.75    42715.47    769.27 o 
   1   5   2     3067.69     3244.30     45.77 o 
   2   5   2     1116.60     1422.02     33.09 o 
   3   5   2    40031.51    39565.85    382.13 o 
   4   5   2    13677.75    13983.31    107.46 o 
   5   5   2      480.06      655.03     14.20 o 
   6   5   2    19954.61    19631.32    157.26 o 
   7   5   2      129.67      137.87      8.92 o 
   8   5   2      517.27      483.41     22.31 o 
   9   5   2     3039.22     3175.37     61.92 o 
  10   5   2        0.87       -1.25      9.82 o 
 -11   6   2      575.48      522.25     67.16 o 
 -10   6   2      205.16      249.60     21.27 o 
  -9   6   2    10230.40    10589.32    225.44 o 
  -8   6   2      162.44      157.94     19.87 o 
  -7   6   2     1730.38     1731.57     33.98 o 
  -6   6   2     7912.07     7598.58     70.36 o 
  -5   6   2     1735.99     1690.09     19.26 o 
  -4   6   2    22359.68    22644.02    164.34 o 
  -3   6   2     5734.09     5283.19     47.09 o 
  -2   6   2     8805.11     8852.17     68.12 o 
  -1   6   2    42147.66    40647.52    424.70 o 
   0   6   2      263.40      187.55      7.68 o 
   1   6   2    38752.07    40769.90    466.69 o 
   2   6   2    37135.00    36322.80    352.15 o 
   3   6   2    12175.08    11939.99    107.15 o 
   4   6   2    27398.96    27274.65    220.05 o 
   5   6   2    23461.94    23716.12    186.57 o 
   6   6   2      641.91      727.05     16.97 o 
   7   6   2     1683.07     1635.10     30.23 o 
   8   6   2     3182.39     3312.98     61.96 o 
   9   6   2     1410.52     1420.46     39.40 o 
  10   6   2     3296.47     3445.32     67.63 o 
 -11   7   2     2499.84     2418.52    135.09 o 
 -10   7   2     3261.23     3405.55     81.66 o 
  -9   7   2        1.35       15.51     16.24 o 
  -8   7   2     7732.98     7758.90    250.11 o 
  -7   7   2     1088.90     1084.76     33.38 o 
  -6   7   2     2291.33     2286.08     31.00 o 
  -5   7   2    18082.20    17963.95    146.83 o 
  -4   7   2     4216.67     4269.24     44.54 o 
  -3   7   2    21950.45    20884.50    152.18 o 
  -2   7   2    11320.54    10634.50     80.87 o 
  -1   7   2       87.67       56.03      4.68 o 
   0   7   2    24303.83    26320.80    352.60 o 
   1   7   2    16932.29    17322.08    206.80 o 
   2   7   2     2552.78     2979.42     76.18 o 
   3   7   2    54047.06    52574.88    740.88 o 
   4   7   2    11075.90    11319.62     97.94 o 
   5   7   2      970.31     1159.61     17.52 o 
   6   7   2    19659.12    19700.89    175.95 o 
   7   7   2     3139.35     3215.73     54.52 o 
   8   7   2     2741.04     2691.10     54.59 o 
   9   7   2     6423.24     6479.05    103.36 o 
  10   7   2       14.96       21.83     16.11 o 
 -11   8   2     2473.91     2372.61    134.00 o 
 -10   8   2       23.27       64.71     15.97 o 
  -9   8   2     5789.34     5827.41    143.27 o 
  -8   8   2       74.47       66.03     18.54 o 
  -7   8   2     4486.73     4624.04    104.91 o 
  -6   8   2    12891.14    13161.33    119.34 o 
  -5   8   2       43.05       38.80      5.06 o 
  -4   8   2    20816.83    20442.58    174.21 o 
  -3   8   2    26107.90    25884.21    228.17 o 
  -2   8   2      111.13      121.02      8.69 o 
  -1   8   2    15507.36    16712.87    199.29 o 
   0   8   2     5472.15     5305.37     86.37 o 
   1   8   2    15610.15    17764.09    213.81 o 
   2   8   2    20228.44    19426.58    178.89 o 
   3   8   2      744.24     1104.61     59.71 o 
   4   8   2    29415.03    29535.35    227.19 o 
   5   8   2    25496.42    25207.71    205.54 o 
   6   8   2      362.96      461.62     21.10 o 
   7   8   2     7640.36     7618.84     99.32 o 
   8   8   2     8646.65     8498.17    124.18 o 
   9   8   2      190.77      155.81     22.21 o 
  10   8   2     2024.85     1972.08     64.72 o 
 -10   9   2     3074.78     3011.82    107.26 o 
  -9   9   2      310.08      270.58     29.58 o 
  -8   9   2     8862.19     8595.46    193.69 o 
  -7   9   2     1115.56     1169.18     39.93 o 
  -6   9   2     4546.24     4570.33     49.64 o 
  -5   9   2    15126.11    14674.73    138.23 o 
  -4   9   2     8150.20     8403.72     78.75 o 
  -3   9   2     3298.42     3444.49     33.40 o 
  -2   9   2    21706.42    21709.48    183.54 o 
  -1   9   2       44.36       45.67      5.79 o 
   0   9   2    19241.09    21943.94    273.34 o 
   1   9   2     8230.13     8269.72     95.44 o 
   2   9   2     6900.26     7403.32     74.59 o 
   3   9   2    23680.18    23316.20    188.94 o 
   4   9   2     6993.53     6725.18     60.01 o 
   5   9   2     2171.10     2287.27     29.49 o 
   6   9   2    21809.25    21545.22    249.11 o 
   7   9   2     3792.02     3728.13     57.68 o 
   8   9   2      275.97      263.18     21.32 o 
   9   9   2     2065.68     2027.40     54.38 o 
  10   9   2       63.57       44.85     18.41 o 
 -10  10   2       12.58       -4.56     16.98 o 
  -9  10   2     4264.88     4358.43    120.23 o 
  -8  10   2       18.47       26.32     17.95 o 
  -7  10   2     6433.18     6025.47    145.98 o 
  -6  10   2    14520.23    14655.03    164.31 o 
  -5  10   2      326.85      411.60     14.19 o 
  -4  10   2     7777.54     7653.45     69.36 o 
  -3  10   2    12227.32    12178.73    106.87 o 
  -2  10   2       67.75       95.43      8.60 o 
  -1  10   2    13398.32    14237.40    191.55 o 
   0  10   2     3219.92     3631.65     55.68 o 
   1  10   2    16970.59    19079.59    228.33 o 
   2  10   2    23516.93    24701.12    309.77 o 
   3  10   2       49.75      128.25     19.29 o 
   4  10   2     6906.14     7215.75     66.46 o 
   5  10   2    19887.98    19672.26    189.74 o 
   6  10   2      494.37      546.82     26.72 o 
   7  10   2     4489.84     4651.52     84.15 o 
   8  10   2     2850.38     2898.92     64.78 o 
   9  10   2      516.19      457.62     33.83 o 
  10  10   2     1822.82     1918.78     66.11 o 
 -10  11   2     5086.13     5257.59    140.17 o 
  -9  11   2      196.81      168.94     45.17 o 
  -8  11   2     2802.83     2732.05     87.97 o 
  -7  11   2     1704.45     1770.35     65.82 o 
  -6  11   2      671.86      703.93     22.32 o 
  -5  11   2    15552.00    15685.34    151.77 o 
  -4  11   2     1302.70     1302.74     19.52 o 
  -3  11   2     8510.50     8604.64     83.66 o 
  -2  11   2    15923.23    15565.92    143.99 o 
  -1  11   2     1568.84     1581.81     26.62 o 
   0  11   2    22261.76    22964.00    294.83 o 
   1  11   2     9150.51     8884.94    109.52 o 
   2  11   2     1282.79     1764.00     49.38 o 
   3  11   2    19202.14    19485.19    168.19 o 
   4  11   2     2727.45     2837.72     32.15 o 
   5  11   2     3292.86     3436.17     37.06 o 
   6  11   2    11463.20    11278.58    136.26 o 
   7  11   2     1829.48     1735.39     35.40 o 
   8  11   2     2179.70     2165.85     54.45 o 
   9  11   2     2232.51     2309.26     87.73 o 
  10  11   2      189.88      206.10     31.98 o 
 -10  12   2      753.00      804.96     50.60 o 
  -9  12   2     4351.06     4595.19    128.91 o 
  -8  12   2     1782.11     1877.50     72.58 o 
  -7  12   2     3932.47     3941.55    111.11 o 
  -6  12   2     6402.35     6194.98    116.16 o 
  -5  12   2        3.28       30.33      7.34 o 
  -4  12   2     7039.77     6859.77     67.51 o 
  -3  12   2     3249.78     3167.44     31.82 o 
  -2  12   2     2899.21     3244.91     38.16 o 
  -1  12   2    17504.03    17690.22    206.95 o 
   0  12   2     1128.16     1001.06     21.64 o 
   1  12   2    14079.76    15050.65    178.87 o 
   2  12   2    20525.54    21043.16    204.32 o 
   3  12   2     2128.36     2275.22     31.24 o 
   4  12   2     7443.08     7449.66     81.69 o 
   5  12   2    15524.46    15479.92    140.68 o 
   6  12   2        4.60       29.57      7.72 o 
   7  12   2     3093.23     3004.07     49.51 o 
   8  12   2     1333.24     1328.94     51.19 o 
   9  12   2      474.67      461.73     35.16 o 
 -10  13   2     2459.39     2362.92    119.24 o 
  -9  13   2       24.65       28.35     36.39 o 
  -8  13   2     4570.72     4450.76    125.58 o 
  -7  13   2     1330.62     1345.15     59.55 o 
  -6  13   2     1877.02     1871.44     68.50 o 
  -5  13   2    17064.10    17244.87    176.27 o 
  -4  13   2     3413.71     3449.82     43.25 o 
  -3  13   2    10019.99     9676.63    108.51 o 
  -2  13   2    11534.28    11814.64    143.92 o 
  -1  13   2     1634.67     1630.94     41.57 o 
   0  13   2     9502.49    10100.37    171.04 o 
   1  13   2    10843.04    10884.23    119.14 o 
   2  13   2     1401.76     1645.69     26.55 o 
   3  13   2    18071.93    18302.20    194.18 o 
   4  13   2     9722.24    10229.06    110.97 o 
   5  13   2     2136.53     2356.10     38.64 o 
   6  13   2    11192.19    11226.72    161.41 o 
   7  13   2     2254.55     2354.66     67.08 o 
   8  13   2     2689.69     2586.37     82.26 o 
   9  13   2     3510.87     3765.44    150.71 o 
  -9  14   2     1223.88     1220.55     61.67 o 
  -8  14   2      177.64      148.87     26.59 o 
  -7  14   2     7136.93     7327.32    178.21 o 
  -6  14   2     5732.92     5566.90    150.51 o 
  -5  14   2        4.13       39.83      8.83 o 
  -4  14   2    30370.05    29991.43    288.74 o 
  -3  14   2    19947.62    20021.97    267.93 o 
  -2  14   2       49.17       60.32     10.48 o 
  -1  14   2     7032.18     7184.87    131.76 o 
   0  14   2     5800.64     5374.74     81.74 o 
   1  14   2     3117.74     3421.21     50.71 o 
   2  14   2    10862.11    11036.87    115.07 o 
   3  14   2       70.36       61.22     26.24 o 
   4  14   2    17989.62    17927.02    178.73 o 
   5  14   2    18012.94    18022.29    200.51 o 
   6  14   2      496.57      547.91     21.52 o 
   7  14   2     5159.23     5094.08    111.55 o 
   8  14   2     3035.33     3165.22     83.79 o 
   9  14   2      132.08      178.98     43.34 o 
  -9  15   2       24.83       51.69     32.09 o 
  -8  15   2     3419.68     3262.95    180.77 o 
  -7  15   2      446.60      471.64     59.42 o 
  -6  15   2     3859.90     3686.85    107.89 o 
  -5  15   2    20599.71    20267.93    247.99 o 
  -4  15   2     5398.61     5473.87     77.22 o 
  -3  15   2     4275.03     4566.59     75.82 o 
  -2  15   2    15994.10    16279.96    211.15 o 
  -1  15   2     1982.47     2195.99     56.89 o 
   0  15   2       75.63      133.73      9.86 o 
   1  15   2     3280.32     3255.39     51.06 o 
   2  15   2     2366.11     2490.45     40.21 o 
   3  15   2    13679.02    13529.82    166.31 o 
   4  15   2     7029.15     7053.03     85.74 o 
   5  15   2     4132.81     4334.20     77.56 o 
   6  15   2     6302.58     5913.92    154.69 o 
   7  15   2     4365.03     4455.92    101.23 o 
   8  15   2      672.22      641.33     69.73 o 
   9  15   2     1641.25     1711.28    107.92 o 
  -9  16   2     1367.12     1455.16     99.56 o 
  -8  16   2      572.12      635.47     71.68 o 
  -7  16   2     5127.75     4972.68    199.04 o 
  -6  16   2     6674.85     6172.34    229.81 o 
  -5  16   2      721.63      812.29     30.71 o 
  -4  16   2    11893.61    11542.45    162.56 o 
  -3  16   2    11675.05    11954.97    172.67 o 
  -2  16   2     3307.66     3379.12     49.23 o 
  -1  16   2     3516.34     3638.67     99.16 o 
   0  16   2     1039.67     1066.14     24.92 o 
   1  16   2     1934.39     2284.33     40.23 o 
   2  16   2     3197.77     3263.49     57.31 o 
   3  16   2       33.12       45.88      9.49 o 
   4  16   2     8971.73     8924.46    108.24 o 
   5  16   2     6120.11     6082.88    162.16 o 
   6  16   2       77.88       96.28     21.54 o 
   7  16   2     3690.78     3615.05    163.83 o 
   8  16   2      598.59      541.54     68.09 o 
  -8  17   2     1923.08     1927.82    117.52 o 
  -7  17   2     1134.53     1012.40     84.96 o 
  -6  17   2      980.08      868.64     77.93 o 
  -5  17   2     7556.62     7420.32    160.62 o 
  -4  17   2     3398.23     3488.57     80.75 o 
  -3  17   2     1962.85     1931.42     39.65 o 
  -2  17   2    16848.84    16067.04    253.92 o 
  -1  17   2     1645.20     1681.34     51.36 o 
   0  17   2       37.23       54.79     12.30 o 
   1  17   2     4934.10     4757.66     98.56 o 
   2  17   2     3341.67     3364.80     59.40 o 
   3  17   2     1972.67     2134.53     59.18 o 
   4  17   2      814.63      924.89     42.50 o 
   5  17   2     4053.25     3863.37    170.15 o 
   6  17   2     5370.69     4889.52    200.84 o 
   7  17   2      524.84      463.14     64.50 o 
   8  17   2     2782.30     2604.45    141.34 o 
  -8  18   2     1373.81     1330.76    102.29 o 
  -7  18   2     3577.38     3433.50    164.14 o 
  -6  18   2     4593.24     4472.84    192.41 o 
  -5  18   2      300.13      359.44     33.62 o 
  -4  18   2     4842.55     4767.05    101.04 o 
  -3  18   2     2977.92     3014.33     71.37 o 
  -2  18   2       27.29      119.40     34.83 o 
  -1  18   2    10999.02    11066.25    252.06 o 
   0  18   2     1114.87     1118.50     36.15 o 
   1  18   2     3465.44     3760.23     77.17 o 
   2  18   2     6932.79     6718.53    104.68 o 
   3  18   2      856.91      925.48     34.03 o 
   4  18   2     3154.27     2990.69     62.71 o 
   5  18   2     4067.53     4004.94    177.18 o 
   6  18   2        1.15       -7.03     27.41 o 
   7  18   2     2605.46     2400.33    134.47 o 
   8  18   2      652.53      643.28     78.71 o 
  -8  19   2     4303.37     4333.38    196.00 o 
  -7  19   2     1030.60     1085.88     94.80 o 
  -6  19   2     2032.01     1929.38    121.04 o 
  -5  19   2    11129.75    10900.53    365.14 o 
  -4  19   2     3264.73     3225.01    247.58 o 
  -3  19   2     4208.56     3904.66    121.11 o 
  -2  19   2    15731.21    15229.28    330.26 o 
  -1  19   2      228.06      296.19     36.86 o 
   0  19   2     3312.74     3592.73     83.53 o 
   1  19   2    16382.94    16253.40    264.37 o 
   2  19   2     2280.30     2477.22     65.58 o 
   3  19   2     5772.34     5606.67    115.81 o 
   4  19   2     3199.70     3276.49    157.81 o 
   5  19   2     1202.79     1061.60     88.94 o 
   6  19   2     7728.06     7305.85    274.48 o 
   7  19   2     1843.69     1958.35    125.17 o 
  -7  20   2     7871.11     7958.82    299.00 o 
  -6  20   2     5681.49     5419.26    225.98 o 
  -5  20   2      259.34      221.69     52.87 o 
  -4  20   2    13084.50    13094.29    779.12 o 
  -3  20   2     8183.89     8266.39    220.01 o 
  -2  20   2      190.78      281.19     37.04 o 
  -1  20   2    15337.37    15016.23    329.70 o 
   0  20   2     2012.12     1933.83     82.68 o 
   1  20   2     3367.65     3660.19    118.86 o 
   2  20   2     6582.54     6465.16    174.06 o 
   3  20   2      196.28      225.66     33.80 o 
   4  20   2     8854.69     8235.64    299.78 o 
   5  20   2    11472.52    10560.38    362.33 o 
   6  20   2       95.90      101.28     42.25 o 
   7  20   2     4538.35     4523.91    205.45 o 
  -7  21   2      344.92      398.95     69.58 o 
  -6  21   2     3293.93     3126.15    164.92 o 
  -5  21   2    11861.67    10770.67    371.54 o 
  -4  21   2     2117.43     2214.04     99.25 o 
  -3  21   2     2029.24     2042.60    102.14 o 
  -2  21   2    10735.63    10706.71    298.92 o 
  -1  21   2      112.32      257.84     51.38 o 
   0  21   2     1403.11     1463.99     72.85 o 
   1  21   2     4171.31     3847.77    125.22 o 
   2  21   2     2180.50     2239.47     91.39 o 
   3  21   2     6474.57     6433.95    176.77 o 
   4  21   2     3915.93     3875.32    183.82 o 
   5  21   2     3580.96     3536.42    175.85 o 
   6  21   2     6494.10     6003.04    246.91 o 
  -6  22   2     2800.94     2629.98    153.68 o 
  -5  22   2      883.73      941.19     93.63 o 
  -4  22   2     6648.28     6337.80    256.36 o 
  -3  22   2     4592.61     4612.98    194.63 o 
  -2  22   2       12.29       76.14     39.20 o 
  -1  22   2     1858.55     1723.46     82.21 o 
   0  22   2      973.59     1059.30     63.28 o 
   1  22   2     1311.11     1323.32     72.61 o 
   2  22   2     5398.97     5232.19    170.58 o 
   3  22   2       18.99       44.51     26.10 o 
   4  22   2     4579.00     4052.97    192.33 o 
   5  22   2     4423.98     3939.43    190.69 o 
   6  22   2       38.70       82.15     42.32 o 
  -5  23   2     3988.19     3799.73    191.00 o 
  -4  23   2      356.84      378.57     64.89 o 
  -3  23   2      663.63      620.71    122.95 o 
  -2  23   2     5663.83     5614.80    219.04 o 
  -1  23   2      322.68      286.10     41.15 o 
   0  23   2      237.11      282.26     40.40 o 
   1  23   2     2088.88     2004.32     90.10 o 
   2  23   2      331.32      409.60     46.37 o 
   3  23   2     1612.26     1608.08     81.39 o 
   4  23   2     2260.47     2349.18    142.59 o 
   5  23   2     2492.76     1907.13    128.92 o 
  -4  24   2     1604.69     1434.39    113.30 o 
  -3  24   2     1055.53      998.41     66.72 o 
  -2  24   2      152.45      208.74     36.91 o 
  -1  24   2     2492.43     2512.68    103.61 o 
   0  24   2      417.92      411.83     47.18 o 
   1  24   2     1195.83     1113.92     69.24 o 
   2  24   2     5502.24     5115.16    176.48 o 
   3  24   2     1330.66     1400.26    112.68 o 
   4  24   2     1084.12      860.60     90.89 o 
  -3  25   2      992.41      908.39     92.77 o 
  -2  25   2     5619.36     5702.28    174.20 o 
  -1  25   2       95.65      107.16     30.70 o 
   0  25   2     1307.56     1224.78     73.69 o 
   1  25   2     4559.00     4584.90    151.34 o 
   2  25   2      559.23      569.95     56.12 o 
   3  25   2     3220.51     3183.15    177.18 o 
  -2  26   2        2.96      109.03     32.22 o 
  -1  26   2     3740.28     3912.39    208.02 o 
   0  26   2      561.51      596.03    126.70 o 
   1  26   2     1846.45     1936.41     96.03 o 
 -11   1   3      280.99      327.03     56.30 o 
 -10   1   3      248.78      281.83     44.82 o 
  -9   1   3       81.37       57.87     11.79 o 
  -8   1   3      568.42      521.97     19.63 o 
  -7   1   3     4625.18     4699.86     58.03 o 
  -6   1   3      992.35      969.23     16.53 o 
  -5   1   3        3.59       -5.88      3.92 o 
  -4   1   3       48.09       92.43      3.97 o 
  -3   1   3       33.50        3.46      4.82 o 
  -2   1   3     2438.20     2424.20     30.68 o 
  -1   1   3       39.00      113.95     10.61 o 
   0   1   3     8600.81     8979.62    107.99 o 
   1   1   3      467.92      342.05     10.58 o 
   2   1   3      742.59      856.18     14.83 o 
   3   1   3      795.31      721.77     13.11 o 
   4   1   3       11.77        3.57      2.88 o 
   5   1   3     2139.17     2102.75     28.79 o 
   6   1   3      180.04      155.85      7.84 o 
   7   1   3     1192.49     1129.44     20.16 o 
   8   1   3      159.94      149.97     11.19 o 
   9   1   3      478.09      484.07     22.27 o 
  10   1   3       96.22      113.53     18.88 o 
 -11   2   3       23.61       19.44     31.39 o 
 -10   2   3        0.07      -16.64     15.31 o 
  -9   2   3      316.61      266.43     22.60 o 
  -8   2   3       62.64       59.47      7.77 o 
  -7   2   3     1102.15     1087.74     28.95 o 
  -6   2   3      349.69      337.28     10.35 o 
  -5   2   3      170.44      190.64      6.57 o 
  -4   2   3        1.62       -0.43      2.76 o 
  -3   2   3      113.57      215.64      6.03 o 
  -2   2   3      888.17      886.70     18.73 o 
  -1   2   3     9902.85     9990.50    112.60 o 
   0   2   3      624.57      626.14     12.37 o 
   1   2   3    11406.44    10802.28    144.88 o 
   2   2   3     4381.95     4459.48     48.95 o 
   3   2   3     1275.91     1418.84     20.08 o 
   4   2   3      581.05      455.81     10.42 o 
   5   2   3      148.33      139.83      7.51 o 
   6   2   3     1265.93     1288.30     21.77 o 
   7   2   3     1162.00     1230.80     21.51 o 
   8   2   3      835.41      834.42     22.25 o 
   9   2   3        8.65        1.43      6.84 o 
  10   2   3       24.97        5.62     13.00 o 
 -11   3   3      171.59      136.57     43.26 o 
 -10   3   3       73.92       92.07     13.73 o 
  -9   3   3       54.12       21.14     24.91 o 
  -8   3   3       30.09       13.23      8.42 o 
  -7   3   3        2.91       -7.52      5.01 o 
  -6   3   3      563.17      537.00     13.29 o 
  -5   3   3      649.15      709.90     11.83 o 
  -4   3   3      529.53      647.22     10.72 o 
  -3   3   3     4195.93     4518.51     42.89 o 
  -2   3   3     3611.91     3518.83     37.02 o 
  -1   3   3     1786.15     1708.68     24.66 o 
   0   3   3      465.62      370.44      9.73 o 
   1   3   3     2012.58     2092.78     28.87 o 
   2   3   3      294.41      281.76      7.93 o 
   3   3   3     6178.73     6254.83     60.16 o 
   4   3   3      633.83      531.89     11.50 o 
   5   3   3       82.42       74.45      6.23 o 
   6   3   3      263.61      213.56      9.71 o 
   7   3   3      172.21      164.57      9.90 o 
   8   3   3      372.63      380.05     16.07 o 
   9   3   3       33.75       25.88      7.72 o 
  10   3   3       90.26       82.95     21.00 o 
 -11   4   3      186.22      171.64     45.13 o 
 -10   4   3      260.68      257.00     21.35 o 
  -9   4   3      686.28      684.66     40.45 o 
  -8   4   3      530.52      548.37     19.29 o 
  -7   4   3      178.35      129.45      8.66 o 
  -6   4   3       14.26       -2.20      3.66 o 
  -5   4   3    11002.88    11444.31    114.48 o 
  -4   4   3      412.83      448.64      9.28 o 
  -3   4   3       10.88       -4.34      2.89 o 
  -2   4   3      196.58      162.39      6.17 o 
  -1   4   3     7272.93     7345.90     85.52 o 
   0   4   3     1487.23     1407.43     22.33 o 
   2   4   3     1047.40     1003.85     15.20 o 
   3   4   3     4619.63     4838.25     51.79 o 
   4   4   3      533.00      517.71     11.83 o 
   5   4   3      985.54     1004.71     17.85 o 
   6   4   3     1454.53     1473.03     25.32 o 
   7   4   3      104.79      124.73      9.53 o 
   8   4   3      193.45      193.92     15.32 o 
   9   4   3      155.61      145.79     11.32 o 
  10   4   3       21.31        8.56     15.78 o 
 -11   5   3     1215.28     1321.08    100.58 o 
 -10   5   3      653.59      658.19     31.79 o 
  -9   5   3       98.96       45.51     18.21 o 
  -8   5   3      605.62      553.35     23.49 o 
  -7   5   3     5342.18     5381.35     60.74 o 
  -6   5   3     3468.51     3528.88     37.05 o 
  -5   5   3      657.53      670.65     14.76 o 
  -4   5   3      213.82      236.26      9.57 o 
  -3   5   3     2841.71     2847.79     28.06 o 
  -2   5   3       31.83       48.67      6.98 o 
  -1   5   3     1127.58     1153.54     20.66 o 
   0   5   3     2294.20     2569.84     35.48 o 
   1   5   3     1954.07     1817.18     24.10 o 
   2   5   3       38.22       33.17      4.88 o 
   3   5   3      351.33      446.90     11.12 o 
   4   5   3      177.14      184.69      9.08 o 
   5   5   3       39.76       33.04      4.24 o 
   6   5   3     1702.02     1651.96     26.84 o 
   7   5   3      776.66      734.71     20.98 o 
   8   5   3        2.40      -13.66      9.10 o 
   9   5   3      127.70      119.68     16.50 o 
  10   5   3      184.27      227.47     21.26 o 
 -11   6   3      129.43       94.56     39.43 o 
 -10   6   3      395.33      408.95     31.43 o 
  -9   6   3       33.55      -13.26     15.66 o 
  -8   6   3     1079.70      983.18     29.94 o 
  -7   6   3       11.37       12.42      7.18 o 
  -6   6   3        2.53       -1.13      6.07 o 
  -5   6   3       50.95       45.94      4.84 o 
  -4   6   3       47.03       43.04      4.75 o 
  -3   6   3     1038.56      874.19     13.55 o 
  -2   6   3      700.96      663.90     12.78 o 
  -1   6   3       14.93        6.52      3.64 o 
   0   6   3      887.69      838.28     17.85 o 
   1   6   3      830.40     1233.57     46.99 o 
   2   6   3      374.74      288.61     12.08 o 
   3   6   3      345.24      329.53     19.18 o 
   4   6   3      393.29      508.18     15.30 o 
   5   6   3     1526.30     1496.22     21.05 o 
   6   6   3      307.16      267.55     11.82 o 
   7   6   3      160.77      137.40     16.39 o 
   8   6   3      461.07      392.38     23.41 o 
   9   6   3       19.87       11.46     12.58 o 
  10   6   3      118.35      105.62     17.30 o 
 -11   7   3        1.63      -16.63     28.58 o 
 -10   7   3       93.22       71.99     18.87 o 
  -9   7   3       17.32      -31.86     24.36 o 
  -8   7   3       11.57       -9.82     10.17 o 
  -7   7   3     1894.69     1966.04     36.16 o 
  -6   7   3      246.25      265.18     11.11 o 
  -5   7   3     4576.68     4613.06     46.87 o 
  -4   7   3     3795.08     3953.88     38.36 o 
  -3   7   3     2035.37     2225.71     25.37 o 
  -2   7   3     2017.63     2016.08     29.16 o 
  -1   7   3     3734.34     3902.23     43.24 o 
   0   7   3     5270.94     5774.00     86.96 o 
   1   7   3      105.20      118.17      9.01 o 
   2   7   3     4591.49     4585.63    101.41 o 
   3   7   3      218.21      155.47      7.60 o 
   4   7   3      235.77      215.78     11.14 o 
   5   7   3     3128.89     3225.80     35.94 o 
   6   7   3      866.64      913.19     20.24 o 
   7   7   3       16.79      -10.19      8.53 o 
   8   7   3       22.36        2.50     13.84 o 
   9   7   3      256.38      269.78     22.34 o 
  10   7   3       43.80       69.88     19.27 o 
 -11   8   3       48.98       21.81     18.23 o 
 -10   8   3      865.26      912.35     46.79 o 
  -9   8   3      215.72      157.20     25.25 o 
  -8   8   3      246.07      202.15     21.20 o 
  -7   8   3     2529.07     2517.64     48.33 o 
  -6   8   3      327.83      323.78     11.61 o 
  -5   8   3      882.19     1049.23     19.22 o 
  -4   8   3     1478.98     1495.73     19.92 o 
  -3   8   3      774.40      641.61     11.68 o 
  -2   8   3     8163.28     8314.51     87.83 o 
  -1   8   3      298.55      294.41      9.77 o 
   0   8   3     1824.25     1927.48     29.75 o 
   1   8   3       63.06       54.32      8.24 o 
   2   8   3     2824.98     2960.64     43.09 o 
   3   8   3     1435.25     1516.56     22.86 o 
   4   8   3    11072.67    10862.37    101.52 o 
   5   8   3      330.18      302.17     10.44 o 
   6   8   3        4.75       -2.43      7.96 o 
   7   8   3     2581.21     2624.45     50.89 o 
   8   8   3       15.31        9.87     17.20 o 
   9   8   3       10.28        3.82     12.33 o 
  10   8   3      951.46      987.42     57.51 o 
 -10   9   3       28.61       30.11     17.90 o 
  -9   9   3        2.91       20.46     17.69 o 
  -8   9   3      105.68       78.30     20.58 o 
  -7   9   3     1974.04     1943.86     41.64 o 
  -6   9   3       43.20       45.57      6.87 o 
  -5   9   3     2705.39     2756.07     34.53 o 
  -4   9   3     6113.62     5887.40     55.85 o 
  -3   9   3      530.19      546.26     10.86 o 
  -2   9   3     4635.98     4580.96     57.63 o 
  -1   9   3       90.55      168.91     10.60 o 
   0   9   3       96.58       89.95     12.38 o 
   1   9   3       37.47       30.68      8.14 o 
   2   9   3     3397.93     3662.82     56.42 o 
   3   9   3       37.02       25.08      6.41 o 
   4   9   3     1443.01     1409.11     21.07 o 
   5   9   3     6030.87     6265.77     64.54 o 
   6   9   3      841.13      799.27     19.11 o 
   7   9   3      464.39      421.94     20.66 o 
   8   9   3      379.21      335.29     23.55 o 
   9   9   3      742.51      870.61     43.57 o 
  10   9   3       30.54       23.39     18.05 o 
 -10  10   3      987.72      996.47     67.86 o 
  -9  10   3       54.21       27.69     19.15 o 
  -8  10   3     1308.04     1331.10     79.69 o 
  -7  10   3     1529.01     1522.69     36.61 o 
  -6  10   3      179.76      150.22     11.15 o 
  -5  10   3     1321.46     1354.07     22.55 o 
  -4  10   3      249.16      265.83      9.85 o 
  -3  10   3        2.13        9.09      3.65 o 
  -2  10   3     1194.11     1188.28     22.63 o 
  -1  10   3      938.28      876.37     18.25 o 
   0  10   3      347.85      362.66     14.12 o 
   1  10   3     2553.24     2778.09     87.96 o 
   2  10   3      947.08      946.95     20.99 o 
   3  10   3     2976.32     2997.80     44.80 o 
   4  10   3      548.07      577.84     12.53 o 
   5  10   3      185.26      182.81     10.98 o 
   6  10   3      914.77      882.70     23.32 o 
   7  10   3      135.46      123.57     13.69 o 
   8  10   3      161.71      159.69     18.11 o 
   9  10   3      107.79       83.90     22.39 o 
  10  10   3      441.14      483.59     37.57 o 
 -10  11   3      177.44      166.09     39.75 o 
  -9  11   3      165.05      125.49     25.60 o 
  -8  11   3      587.56      588.49     41.87 o 
  -7  11   3     1395.77     1363.48     37.95 o 
  -6  11   3      849.33      830.93     25.09 o 
  -5  11   3      236.71      255.02     10.94 o 
  -4  11   3      223.45      223.33      9.94 o 
  -3  11   3     4081.85     4191.19     42.07 o 
  -2  11   3     3053.49     3079.36     46.66 o 
  -1  11   3      956.60      953.89     22.54 o 
   0  11   3     1816.38     1844.79     31.83 o 
   1  11   3     1733.39     1748.37     58.82 o 
   2  11   3       19.76       22.53      5.56 o 
   3  11   3     3023.03     3174.83     58.31 o 
   4  11   3     2856.78     2864.60     33.84 o 
   5  11   3      205.69      212.54      9.42 o 
   6  11   3     1050.21     1064.27     25.36 o 
   7  11   3       24.10       20.86      9.73 o 
   8  11   3      157.87      157.51     22.63 o 
   9  11   3       16.90       20.79     16.60 o 
 -10  12   3      176.43      150.01     40.92 o 
  -9  12   3        1.99      -15.22     17.61 o 
  -8  12   3      497.75      388.57     37.43 o 
  -7  12   3      561.26      558.14     30.68 o 
  -6  12   3      541.02      449.35     20.46 o 
  -5  12   3     3337.80     3321.97     43.39 o 
  -4  12   3      171.77      165.87      9.08 o 
  -3  12   3      974.62     1132.45     17.82 o 
  -2  12   3       39.24       66.81      5.85 o 
  -1  12   3      680.90      719.05     24.67 o 
   0  12   3     4404.58     4543.21    105.76 o 
   1  12   3      611.37      606.29     23.41 o 
   2  12   3      556.00      473.86     17.09 o 
   3  12   3     1380.38     1559.71     24.67 o 
   4  12   3      359.52      295.28     12.92 o 
   5  12   3     1576.45     1554.72     26.56 o 
   6  12   3      719.72      723.61     28.30 o 
   7  12   3      424.02      410.90     30.79 o 
   8  12   3       23.33        9.22     15.53 o 
   9  12   3       25.76       -3.66     16.63 o 
 -10  13   3        5.14      -24.68     27.33 o 
  -9  13   3       23.54      -26.12     17.75 o 
  -8  13   3        2.79       -8.20     26.74 o 
  -7  13   3      120.10      103.48     17.03 o 
  -6  13   3      744.75      739.61     37.37 o 
  -5  13   3     1942.56     1998.70     29.37 o 
  -4  13   3      391.77      309.58     12.46 o 
  -3  13   3      274.09      247.24      9.08 o 
  -2  13   3     4082.35     4310.07     83.99 o 
  -1  13   3      318.39      311.84     17.35 o 
   0  13   3     2075.52     2189.39     47.18 o 
   1  13   3      453.57      461.65     32.15 o 
   2  13   3      265.46      370.93     24.47 o 
   3  13   3     2210.82     2190.84     35.27 o 
   4  13   3      110.49      113.72      8.13 o 
   5  13   3     1004.84     1123.80     22.04 o 
   6  13   3      219.42      209.29     12.60 o 
   7  13   3      337.43      279.26     26.87 o 
   8  13   3      167.28      176.51     25.37 o 
   9  13   3       80.71       81.98     22.79 o 
  -9  14   3      175.12      159.40     28.86 o 
  -8  14   3        0.10      -24.48     16.32 o 
  -7  14   3     1512.24     1480.62     48.68 o 
  -6  14   3       72.99       51.11     17.33 o 
  -5  14   3      232.94      277.49     16.49 o 
  -4  14   3     1614.23     1701.67     26.44 o 
  -3  14   3        1.03       -9.58      6.64 o 
  -2  14   3        3.34        6.37      4.76 o 
  -1  14   3     1593.37     1567.51     69.13 o 
   0  14   3       86.84      143.57     15.77 o 
   1  14   3     3101.97     3166.47     54.18 o 
   2  14   3      225.66      236.49     10.62 o 
   3  14   3      376.22      333.23     13.24 o 
   4  14   3     4378.10     4386.87     79.14 o 
   5  14   3        2.33        0.22      5.60 o 
   6  14   3       16.13        2.71     14.44 o 
   7  14   3     2515.14     2555.20     94.52 o 
   8  14   3      342.66      356.60     31.35 o 
   9  14   3       29.58        4.74     17.70 o 
  -9  15   3       21.03       10.78     29.99 o 
  -8  15   3        3.72      -18.23     17.02 o 
  -7  15   3     1041.56      981.05     53.54 o 
  -6  15   3      817.32      799.85     46.38 o 
  -5  15   3     1081.83     1054.24     29.19 o 
  -4  15   3     2771.98     2627.11     43.39 o 
  -3  15   3     3432.43     3451.56     39.92 o 
  -2  15   3     3019.28     3064.02     40.61 o 
  -1  15   3      719.63      833.48     22.12 o 
   0  15   3       46.55       24.74     16.32 o 
   1  15   3     2096.61     2032.04     39.00 o 
   2  15   3     1683.86     1754.23     33.31 o 
   3  15   3      812.33      865.40     24.00 o 
   4  15   3       42.44       63.71      8.81 o 
   5  15   3     2511.21     2525.09     65.22 o 
   6  15   3     1943.10     1985.64     59.27 o 
   7  15   3      197.22      183.43     23.74 o 
   8  15   3      422.05      428.40     34.67 o 
  -9  16   3      127.04      109.48     40.61 o 
  -8  16   3      268.39      182.02     32.44 o 
  -7  16   3      533.98      464.31     49.82 o 
  -6  16   3        5.66       -5.28     11.02 o 
  -5  16   3      115.85      117.55     21.45 o 
  -4  16   3      700.79      722.65     25.79 o 
  -3  16   3      974.86      944.81     24.50 o 
  -2  16   3     4632.20     4560.44    146.10 o 
  -1  16   3     2504.76     2567.04     56.88 o 
   0  16   3      186.61      183.90     26.02 o 
   1  16   3     3284.55     3492.37     73.32 o 
   2  16   3     4166.57     4184.55     61.73 o 
   3  16   3     1310.47     1246.19     32.67 o 
   4  16   3     3406.26     3437.34     59.20 o 
   5  16   3       15.47       -2.70     12.19 o 
   6  16   3       84.81       46.60     21.08 o 
   7  16   3      153.20      138.61     22.26 o 
   8  16   3       29.32       28.64     17.91 o 
  -8  17   3      824.53      858.91     56.15 o 
  -7  17   3      267.58      250.17     43.10 o 
  -6  17   3       10.42      -35.72     23.82 o 
  -5  17   3      266.12      268.19     18.48 o 
  -4  17   3     1623.03     1609.06     52.02 o 
  -3  17   3      215.64      212.41     17.77 o 
  -2  17   3     1343.35     1442.12     48.94 o 
  -1  17   3     1117.86     1287.22     60.88 o 
   0  17   3      396.41      421.51     42.50 o 
   1  17   3     1743.18     1768.92     51.59 o 
   2  17   3      511.03      526.25     22.87 o 
   3  17   3      443.37      425.82     18.64 o 
   4  17   3      701.48      693.01     24.10 o 
   5  17   3      250.59      232.21     21.94 o 
   6  17   3        2.53        4.27     13.93 o 
   7  17   3       55.24       57.71     17.85 o 
   8  17   3      141.32      118.60     32.99 o 
  -8  18   3      797.08      820.54     84.57 o 
  -7  18   3       84.52       53.49     39.36 o 
  -6  18   3        6.25        9.37     27.88 o 
  -5  18   3        0.70        7.81     26.47 o 
  -4  18   3      677.69      665.74     33.00 o 
  -3  18   3      146.96      141.89     15.92 o 
  -2  18   3       37.04       47.01     21.54 o 
  -1  18   3      433.10      389.78     39.22 o 
   0  18   3      473.68      534.98     22.19 o 
   1  18   3      188.84      166.53     16.93 o 
   2  18   3       88.47       59.07     10.40 o 
   3  18   3       22.34       14.25     12.71 o 
   4  18   3      218.41      211.59     17.91 o 
   5  18   3      144.30      104.36     17.24 o 
   6  18   3        1.56       -9.06     29.60 o 
   7  18   3       84.42       85.27     41.39 o 
  -8  19   3      267.12      239.73     57.78 o 
  -7  19   3        2.15      -33.19     30.30 o 
  -6  19   3       23.81       -3.98     29.13 o 
  -5  19   3     1060.50     1075.42     91.67 o 
  -4  19   3      118.76       46.19     24.91 o 
  -3  19   3       17.41       27.65     20.88 o 
  -2  19   3     2458.35     2470.87     93.12 o 
  -1  19   3      358.96      317.24     39.38 o 
   0  19   3      530.34      541.75     85.47 o 
   1  19   3       17.59      -27.56     20.92 o 
   2  19   3        2.02        9.45     20.61 o 
   3  19   3       38.46      -11.79     19.72 o 
   4  19   3       89.95       61.16     24.65 o 
   5  19   3     1291.85     1277.43    100.97 o 
   6  19   3        4.12      -44.63     29.75 o 
   7  19   3      154.09       84.80     42.40 o 
  -7  20   3      476.63      439.09     70.98 o 
  -6  20   3       65.58       34.28     37.09 o 
  -5  20   3       94.00       71.37     41.93 o 
  -4  20   3      648.34      589.78     52.14 o 
  -3  20   3      431.91      403.44     42.96 o 
  -2  20   3       18.45       15.06     22.17 o 
  -1  20   3      709.97      665.31     52.11 o 
   0  20   3      272.17      273.75     38.30 o 
   1  20   3      375.41      351.21     41.70 o 
   2  20   3       12.77        4.21     22.22 o 
   3  20   3       51.26       12.14     21.70 o 
   4  20   3      607.17      507.10     74.89 o 
   5  20   3      247.88      251.75     58.88 o 
   6  20   3       63.98       29.67     39.75 o 
  -7  21   3       49.54       47.71     41.93 o 
  -6  21   3      406.83      390.98     66.61 o 
  -5  21   3       50.33       26.47     38.50 o 
  -4  21   3      147.92      123.44     42.99 o 
  -3  21   3     1795.01     1753.88     80.09 o 
  -2  21   3     1415.61     1369.02     71.70 o 
  -1  21   3       78.19       94.81     28.35 o 
   0  21   3     1893.40     1818.35     82.38 o 
   1  21   3      751.97      725.49     53.94 o 
   2  21   3       52.51       52.40     26.95 o 
   3  21   3      159.82      145.36     32.66 o 
   4  21   3       21.08       -2.26     33.73 o 
   5  21   3      621.56      620.01     82.69 o 
   6  21   3      666.66      637.11     83.32 o 
  -6  22   3       63.68       49.51     37.56 o 
  -5  22   3        3.25      -13.12     31.78 o 
  -4  22   3       11.17        1.48     34.44 o 
  -3  22   3      138.56      151.93     31.45 o 
  -2  22   3     2689.48     2722.53    104.99 o 
  -1  22   3     1830.04     1735.88     83.48 o 
   0  22   3        4.68       12.38     21.52 o 
   1  22   3     2778.01     2863.39    108.60 o 
   2  22   3     2021.73     2011.07     91.01 o 
   3  22   3      551.83      403.36     46.61 o 
   4  22   3      177.74      189.67     55.60 o 
   5  22   3      118.07       46.62     39.36 o 
  -5  23   3       47.07      -12.34     36.31 o 
  -4  23   3        0.91        9.53     34.36 o 
  -3  23   3      250.99      233.69     38.46 o 
  -2  23   3       39.05       13.47     43.10 o 
  -1  23   3      579.40      591.44     54.75 o 
   0  23   3     1859.39     1866.48     87.00 o 
   1  23   3      385.47      321.79     44.24 o 
   2  23   3        3.43        1.99     23.70 o 
   3  23   3      665.89      594.09     79.49 o 
   4  23   3       76.23       77.38     43.34 o 
   5  23   3      200.55      146.73     52.63 o 
  -4  24   3      339.51      289.47     61.22 o 
  -3  24   3      115.80       87.46     29.07 o 
  -2  24   3        5.52      -16.52     21.82 o 
  -1  24   3      411.52      368.62     46.79 o 
   0  24   3      170.51      187.29     40.72 o 
   1  24   3        3.75      -17.80     24.76 o 
   2  24   3        7.11      -26.86     31.04 o 
   3  24   3        4.31      -12.81     31.78 o 
   4  24   3      159.87       49.66     43.18 o 
  -3  25   3      252.91      331.09     67.16 o 
  -2  25   3      667.39      569.98     58.88 o 
  -1  25   3      193.07      173.13     37.46 o 
   0  25   3       41.10       17.00     25.77 o 
   1  25   3       33.64       11.86     29.37 o 
   2  25   3       25.75       -4.19     28.14 o 
  -1  26   3      744.52      708.24     64.95 o 
   0  26   3       98.23       93.74     32.07 o 
 -10   0   4     5538.69     5598.06    136.18 o 
  -9   0   4     1923.34     2135.20    173.43 o 
  -8   0   4     8724.87     8525.93    147.67 o 
  -7   0   4    39172.78    39019.18    562.59 o 
  -6   0   4     4657.15     4717.64     75.98 o 
  -5   0   4     1290.91     1263.76     29.06 o 
  -4   0   4    18743.31    18019.08    331.43 o 
  -3   0   4    18804.33    21063.88    365.89 o 
  -2   0   4    19101.97    18687.53   1091.11 o 
  -1   0   4     4509.92     4206.09    245.98 o 
   1   0   4    14871.72    13770.96    279.28 o 
   2   0   4    39436.99    39265.34    726.41 o 
   3   0   4    40319.26    40540.66   1202.15 o 
   4   0   4    19421.63    19667.27    303.82 o 
   5   0   4     6450.94     7001.45    105.23 o 
   6   0   4    10502.93    10087.34    230.74 o 
   7   0   4     7348.50     6939.18    155.78 o 
   8   0   4        5.30       38.82     15.83 o 
   9   0   4     8557.11     8205.99    184.09 o 
  10   0   4     1679.17     1661.39    124.39 o 
 -10   1   4       68.88       64.17     14.49 o 
  -9   1   4    18560.87    18891.11    230.11 o 
  -8   1   4    11751.01    11581.41    134.82 o 
  -7   1   4     1567.85     1605.27     31.09 o 
  -6   1   4     8936.17     8545.26     88.89 o 
  -5   1   4     3459.29     3456.17     34.48 o 
  -4   1   4      688.14      498.65      9.79 o 
  -3   1   4    15139.58    14786.35    174.96 o 
  -2   1   4    15614.57    16606.39    271.99 o 
  -1   1   4    40151.85    41374.95   1347.02 o 
   1   1   4     1057.03     1164.98     31.10 o 
   2   1   4    31894.46    34939.47    400.33 o 
   3   1   4    10483.05    10211.30    105.71 o 
   4   1   4     3140.37     3137.96     41.21 o 
   5   1   4     6364.85     6026.59     82.22 o 
   6   1   4     2497.47     2477.79     43.59 o 
   7   1   4    11661.33    11071.66    146.23 o 
   8   1   4    11501.58    10862.63    162.75 o 
   9   1   4      527.99      457.40     23.00 o 
  10   1   4     2122.01     2212.50    100.82 o 
 -11   2   4      878.33      892.23     82.38 o 
 -10   2   4     4447.97     4522.83     95.50 o 
  -9   2   4     3733.97     3876.68     58.99 o 
  -8   2   4     3767.41     3867.08     63.64 o 
  -7   2   4    15981.17    15691.06    172.51 o 
  -6   2   4     3779.85     3934.77     49.13 o 
  -5   2   4     8095.07     7928.20     79.85 o 
  -4   2   4    12964.99    12747.63    131.70 o 
  -3   2   4      180.90       82.41      5.33 o 
  -2   2   4    14838.19    15291.08    314.99 o 
  -1   2   4    21488.32    20283.06    379.30 o 
   0   2   4    17252.09    20792.31    339.15 o 
   1   2   4    26283.57    26410.48    326.02 o 
   2   2   4    10950.28    11198.91    123.42 o 
   3   2   4    21739.24    23161.63    228.57 o 
   4   2   4     8258.48     7995.84     81.88 o 
   5   2   4     3131.43     3302.94     42.78 o 
   6   2   4    21113.00    20422.76    225.17 o 
   7   2   4     6522.11     6219.09     90.82 o 
   8   2   4      177.26      185.86     20.50 o 
   9   2   4     7208.02     7039.38    115.19 o 
  10   2   4     3245.65     3334.78    126.00 o 
 -11   3   4     3245.56     3119.36    157.97 o 
 -10   3   4     1689.44     1869.08     60.40 o 
  -9   3   4    10074.39    10168.08    124.26 o 
  -8   3   4     9154.33     9562.99    108.06 o 
  -7   3   4     3521.79     3568.59     52.61 o 
  -6   3   4    14860.41    14782.29    141.38 o 
  -5   3   4     9933.11    10495.52    130.13 o 
  -4   3   4     2671.22     2718.29     34.86 o 
  -3   3   4    37712.22    35116.64    578.19 o 
  -2   3   4       59.41      106.41      6.45 o 
  -1   3   4     6438.93     6790.85     89.38 o 
   0   3   4    24280.06    23820.38    264.30 o 
   1   3   4     3980.45     4162.81     57.14 o 
   2   3   4    35080.42    37857.56    433.22 o 
   3   3   4    25967.74    25674.37    252.90 o 
   4   3   4      447.63      386.02     15.15 o 
   5   3   4     7990.11     7656.75     91.02 o 
   6   3   4     4702.48     4621.94     59.05 o 
   7   3   4     2693.32     2655.90     57.17 o 
   8   3   4     7994.02     7768.21    111.04 o 
   9   3   4      700.99      611.31     32.57 o 
  10   3   4     1146.05     1289.76     76.12 o 
 -11   4   4      886.83     1110.32     92.53 o 
 -10   4   4     4542.13     4800.56    169.18 o 
  -9   4   4     6928.96     7168.62     94.24 o 
  -8   4   4     3092.48     3172.96     54.42 o 
  -7   4   4    15638.25    15144.77    167.72 o 
  -6   4   4     4251.89     4368.12     51.54 o 
  -5   4   4     6262.69     6101.87     64.23 o 
  -4   4   4    21314.15    21209.15    226.43 o 
  -3   4   4     4740.54     5013.86     58.50 o 
  -2   4   4    28439.80    28950.53    340.81 o 
  -1   4   4     9279.12    10488.32    117.27 o 
   0   4   4     5808.95     6585.49     77.53 o 
   1   4   4     3760.35     5117.02    151.33 o 
   2   4   4    20868.96    20037.13    214.47 o 
   3   4   4     6441.23     7048.64     83.79 o 
   4   4   4     4730.19     4557.05     60.84 o 
   5   4   4     2406.76     2361.19     34.28 o 
   6   4   4    11691.90    11519.26    115.93 o 
   7   4   4     1127.11     1126.52     34.48 o 
   8   4   4      119.14      139.74     15.76 o 
   9   4   4     5232.61     5123.50     82.12 o 
  10   4   4     3001.90     3205.15     85.61 o 
 -11   5   4     3718.13     3835.03    181.32 o 
 -10   5   4      223.13      226.65     24.97 o 
  -9   5   4    11550.85    11834.17    158.04 o 
  -8   5   4    12596.49    12574.09    147.01 o 
  -7   5   4     8088.84     8214.46     94.05 o 
  -6   5   4    17004.49    17235.81    180.00 o 
  -5   5   4     2006.60     1952.70     27.97 o 
  -4   5   4      227.59      198.51      8.65 o 
  -3   5   4    32286.16    31020.57    461.92 o 
  -2   5   4     1824.35     2139.53     29.08 o 
  -1   5   4    14813.14    14483.84    195.50 o 
   0   5   4    41276.48    40466.61    423.71 o 
   1   5   4    35527.82    36242.90    392.44 o 
   2   5   4    10345.38    10330.82    151.14 o 
   3   5   4    17532.22    17213.92    206.82 o 
   4   5   4      611.50      706.69     16.62 o 
   5   5   4      142.87      163.08     29.18 o 
   6   5   4      459.79      458.39     15.00 o 
   7   5   4     4654.31     4358.33     80.75 o 
   8   5   4     5075.68     4849.16     90.37 o 
   9   5   4       28.70       36.71     10.87 o 
  10   5   4     2562.45     2751.42     78.75 o 
 -11   6   4     1918.72     2234.39    133.61 o 
 -10   6   4     4593.28     4856.64    124.35 o 
  -9   6   4     3571.49     3905.52     69.80 o 
  -8   6   4     4127.85     4069.64     61.24 o 
  -7   6   4    15711.62    15692.24    151.75 o 
  -6   6   4     5481.14     5625.44     53.16 o 
  -5   6   4     4883.84     4758.24     53.38 o 
  -4   6   4    18861.58    18725.92    170.08 o 
  -3   6   4       18.02       50.46      5.69 o 
  -2   6   4    12321.19    11463.36    125.26 o 
  -1   6   4     9178.14     8927.01    131.56 o 
   0   6   4     1098.52     1538.75     40.22 o 
   1   6   4    44853.16    42878.48    492.68 o 
   2   6   4    16814.74    16768.49    201.40 o 
   3   6   4    10907.93    11611.68    132.54 o 
   4   6   4    13513.49    13551.63    142.28 o 
   5   6   4     9045.14     9127.54    134.94 o 
   6   6   4     7108.63     6910.54     76.04 o 
   7   6   4     1333.23     1266.30     37.97 o 
   8   6   4       19.37       47.58     12.70 o 
   9   6   4     7939.11     7780.41    133.22 o 
  10   6   4     2500.16     2573.45     77.10 o 
 -11   7   4     2666.17     2943.68    155.00 o 
 -10   7   4        4.05       28.05     16.92 o 
  -9   7   4    10788.26    11028.02    149.86 o 
  -8   7   4     7246.93     7379.04    106.68 o 
  -7   7   4      541.66      566.79     17.03 o 
  -6   7   4     7260.41     7252.55     65.66 o 
  -5   7   4       27.96       36.24      5.14 o 
  -4   7   4     9187.10     8906.18     85.53 o 
  -3   7   4    20314.42    19896.72    193.53 o 
  -2   7   4     1022.76     1049.49     21.74 o 
  -1   7   4    62744.08    63122.95   1334.43 o 
   0   7   4    80742.55    77127.13   1385.15 o 
   1   7   4     4234.79     4889.06     69.58 o 
   2   7   4    19167.67    19486.71    502.92 o 
   3   7   4    21671.22    20587.66    224.99 o 
   4   7   4     1522.54     1501.11     26.91 o 
   5   7   4     6943.74     6807.02     85.86 o 
   6   7   4     1074.57     1134.94     25.01 o 
   7   7   4     8213.87     7832.40    126.47 o 
   8   7   4     9910.25     9509.49    151.77 o 
   9   7   4      658.62      711.76     33.23 o 
  10   7   4     3155.08     3287.68     90.36 o 
 -11   8   4      471.22      484.92     47.87 o 
 -10   8   4     3285.40     3396.09    100.12 o 
  -9   8   4     1354.32     1425.37     42.92 o 
  -8   8   4     4024.63     4100.32     70.12 o 
  -7   8   4    12245.88    12145.44    155.78 o 
  -6   8   4       10.99       56.47      7.65 o 
  -5   8   4    11223.78    11202.80     98.50 o 
  -4   8   4    16538.50    16553.35    137.75 o 
  -3   8   4     1398.62     1368.03     21.95 o 
  -2   8   4    42128.23    41327.72    393.50 o 
  -1   8   4    30019.98    30418.53    319.11 o 
   0   8   4    10384.15    12221.93    154.91 o 
   1   8   4    31282.84    31564.59    369.64 o 
   2   8   4    11416.23    11548.81    175.31 o 
   3   8   4     7114.15     7403.20    122.39 o 
   4   8   4     6381.23     6369.77     80.73 o 
   5   8   4     1096.95     1089.23     36.57 o 
   6   8   4    16444.38    15888.63    200.88 o 
   7   8   4     6140.40     6013.39     91.00 o 
   8   8   4      139.12      146.86     17.33 o 
   9   8   4     7001.31     7010.66    146.57 o 
  10   8   4     3693.79     3872.24    101.32 o 
 -10   9   4       36.50       81.49     21.80 o 
  -9   9   4     6452.39     6523.07    160.00 o 
  -8   9   4     6570.04     6674.33    132.27 o 
  -7   9   4      287.64      302.02     23.76 o 
  -6   9   4    15413.87    15185.31    146.14 o 
  -5   9   4    10250.94    10334.51    100.01 o 
  -4   9   4      352.09      377.17     10.99 o 
  -3   9   4    29344.65    28117.97    253.63 o 
  -2   9   4     3981.33     3927.87     52.74 o 
  -1   9   4     8987.72     9932.30    122.71 o 
   0   9   4    39038.25    39614.64    595.20 o 
   1   9   4     5139.80     5339.49    131.94 o 
   2   9   4     9879.36    10298.44    172.15 o 
   3   9   4     7252.54     6958.41     80.91 o 
   4   9   4        5.92       15.60      6.58 o 
   5   9   4     4040.04     3881.93     52.32 o 
   6   9   4     2159.77     2107.82     38.58 o 
   7   9   4     4535.07     4410.67     72.35 o 
   8   9   4     9223.81     9184.21    148.06 o 
   9   9   4      276.27      255.09     27.96 o 
 -10  10   4     5329.64     5462.76    189.52 o 
  -9  10   4     2195.06     2447.53     84.06 o 
  -8  10   4     4129.13     4166.21     71.52 o 
  -7  10   4    13818.69    13780.89    173.94 o 
  -6  10   4     2328.62     2386.09     41.72 o 
  -5  10   4     5946.39     5754.34     60.76 o 
  -4  10   4    18222.21    18202.73    151.04 o 
  -3  10   4      954.95     1044.93     19.39 o 
  -2  10   4    19085.15    19658.87    209.46 o 
  -1  10   4    27211.09    27541.75    310.80 o 
   1  10   4     9438.00    10188.21    212.32 o 
   2  10   4    10736.48    10640.42    203.45 o 
   3  10   4       32.89       55.69      8.32 o 
   4  10   4      178.44      172.73     14.80 o 
   5  10   4        5.09       18.55      7.21 o 
   6  10   4     6139.89     5979.95     87.77 o 
   7  10   4     3400.92     3469.92     70.62 o 
   8  10   4     1100.18     1061.37     46.56 o 
   9  10   4     3976.42     3966.11    154.08 o 
 -10  11   4      279.85      441.04     53.26 o 
  -9  11   4     6107.69     6303.33    160.65 o 
  -8  11   4    13113.67    13258.23    192.39 o 
  -7  11   4       97.07      120.82     13.74 o 
  -6  11   4     4735.35     4567.46     65.82 o 
  -5  11   4     7193.02     7290.33     73.50 o 
  -4  11   4       19.14       49.57      8.79 o 
  -3  11   4    15733.45    15425.18    166.30 o 
  -2  11   4       77.32      104.89      8.70 o 
  -1  11   4    15672.76    16021.83    186.56 o 
   0  11   4    37737.98    37355.24    695.72 o 
   1  11   4     3766.49     4112.08    105.54 o 
   2  11   4     3842.21     4160.20    114.62 o 
   3  11   4     8795.03     8534.82    100.80 o 
   4  11   4      905.77      970.32     28.18 o 
   5  11   4     1670.67     1626.09     33.80 o 
   6  11   4       45.90       49.98     10.69 o 
   7  11   4     4235.29     4055.00     78.38 o 
   8  11   4     3774.55     3704.18     93.12 o 
   9  11   4      177.56      181.02     25.54 o 
 -10  12   4     5812.23     5951.97    213.10 o 
  -9  12   4     2251.95     2322.78     85.16 o 
  -8  12   4     2331.38     2291.52     65.34 o 
  -7  12   4     8702.04     8728.71    119.81 o 
  -6  12   4     4659.02     4595.62     65.06 o 
  -5  12   4     1706.39     1695.11     29.68 o 
  -4  12   4     3597.64     3442.54     46.30 o 
  -3  12   4      851.13      829.10     17.99 o 
  -2  12   4    15947.01    15445.24    183.40 o 
  -1  12   4     2180.52     2131.74     40.85 o 
   0  12   4     3998.87     4941.80     96.58 o 
   1  12   4    37320.98    36491.47    953.52 o 
   2  12   4    14562.61    13874.12    224.90 o 
   3  12   4     3378.48     3653.52     55.21 o 
   4  12   4    10291.45    10309.14    128.40 o 
   5  12   4     1208.75     1238.97     28.84 o 
   6  12   4     2659.25     2517.58     57.45 o 
   7  12   4     4588.25     4601.11    104.23 o 
   8  12   4      825.05      823.26     42.18 o 
   9  12   4     4937.07     5120.23    120.10 o 
 -10  13   4      172.21      233.56     46.85 o 
  -9  13   4     4269.71     4417.38    128.73 o 
  -8  13   4     8490.96     8498.88    159.62 o 
  -7  13   4       24.72       49.43     11.29 o 
  -6  13   4     5984.56     6029.36     87.42 o 
  -5  13   4      862.89      900.85     25.66 o 
  -4  13   4     5374.75     5340.12     69.16 o 
  -3  13   4     9786.26     9897.04    113.56 o 
  -2  13   4      313.20      345.84     14.68 o 
  -1  13   4    28974.69    29065.57    427.15 o 
   0  13   4    27617.68    27568.69    345.46 o 
   1  13   4     2073.23     2252.26    148.80 o 
   2  13   4    21643.89    21565.77    288.33 o 
   3  13   4    15577.69    15373.98    228.42 o 
   4  13   4       48.22       65.44     13.95 o 
   5  13   4     6871.01     6784.44    140.08 o 
   6  13   4     1465.91     1524.86     42.53 o 
   7  13   4     3806.24     3671.64    125.27 o 
   8  13   4     6256.60     6200.11    133.24 o 
   9  13   4     1166.56     1265.89     55.02 o 
  -9  14   4      940.58      889.04     54.30 o 
  -8  14   4     1880.58     1987.90     60.68 o 
  -7  14   4     8759.30     8603.12    133.11 o 
  -6  14   4      869.75      916.05     27.52 o 
  -5  14   4     8805.98     8753.73     97.48 o 
  -4  14   4     9414.97     9018.52    106.44 o 
  -3  14   4       90.12      141.15      9.56 o 
  -2  14   4    19109.74    19141.18    296.83 o 
  -1  14   4     5874.13     5845.22    106.39 o 
   0  14   4      385.10      698.76     40.17 o 
   1  14   4    21001.70    21151.06    331.10 o 
   2  14   4     3725.83     3697.28     65.53 o 
   3  14   4     5467.21     5795.34    115.65 o 
   4  14   4    12511.84    12217.97    162.30 o 
   5  14   4      227.24      240.99     17.94 o 
   6  14   4     6763.22     6646.13    132.07 o 
   7  14   4     5631.99     5533.95    119.71 o 
   8  14   4       85.19       97.56     21.52 o 
  -9  15   4     3014.45     2929.37    143.06 o 
  -8  15   4     7048.53     7145.74    181.13 o 
  -7  15   4       50.77      100.85     21.45 o 
  -6  15   4     7371.57     7144.91    111.30 o 
  -5  15   4     7211.98     7227.85     84.00 o 
  -4  15   4      918.89      993.43     24.21 o 
  -3  15   4     8531.82     8469.19     99.64 o 
  -2  15   4     7172.63     7089.47    108.15 o 
  -1  15   4     3444.00     3646.83     74.67 o 
   0  15   4     4434.20     4690.02     87.70 o 
   1  15   4     1594.74     1595.67     32.44 o 
   2  15   4     7160.91     7113.44    109.75 o 
   3  15   4     6919.14     6705.66     84.73 o 
   4  15   4      230.50      280.74     17.08 o 
   5  15   4     8558.09     8290.98    152.91 o 
   6  15   4     1800.81     1847.56     59.91 o 
   7  15   4     1055.49     1069.35     49.15 o 
   8  15   4     4568.12     4593.16    109.71 o 
  -9  16   4     2409.73     2650.36    139.62 o 
  -8  16   4      540.42      471.83     42.62 o 
  -7  16   4     7229.75     7047.38    205.99 o 
  -6  16   4     3428.06     3507.77     80.34 o 
  -5  16   4     1901.06     1912.42     35.62 o 
  -4  16   4     8009.92     7560.77     92.15 o 
  -3  16   4        0.62        5.75      6.84 o 
  -2  16   4     4134.21     4573.47     67.94 o 
  -1  16   4     5902.59     6050.23    110.95 o 
   0  16   4      159.97      324.96     34.73 o 
   1  16   4    11715.26    11620.30    165.13 o 
   2  16   4      321.30      354.78     20.29 o 
   3  16   4      402.02      481.30     32.68 o 
   4  16   4     3734.58     3481.78     68.56 o 
   5  16   4       95.11      106.98     17.29 o 
   6  16   4     3378.33     3268.33     81.65 o 
   7  16   4     2058.46     2038.97     64.62 o 
   8  16   4      381.36      387.16     33.47 o 
  -8  17   4    10726.84    10952.50    263.54 o 
  -7  17   4      619.38      557.13     59.85 o 
  -6  17   4     1780.59     1616.47     67.95 o 
  -5  17   4     5312.67     5366.35     97.45 o 
  -4  17   4       64.75       98.26     13.40 o 
  -3  17   4     1320.26     1326.03     27.47 o 
  -2  17   4     1248.78     1316.87     30.22 o 
  -1  17   4    10590.82    10881.44    181.20 o 
   0  17   4     6742.87     6724.07    170.92 o 
   1  17   4      199.56      366.42     43.90 o 
   2  17   4     7308.77     7488.13    100.97 o 
   3  17   4     6731.79     6486.14     92.48 o 
   4  17   4       14.24       43.12     11.91 o 
   5  17   4     2393.24     2330.41     63.45 o 
   6  17   4      556.13      630.88     35.33 o 
   7  17   4     1196.84     1208.21     49.97 o 
  -8  18   4     1208.67     1280.25     68.92 o 
  -7  18   4     7077.41     7144.66    182.30 o 
  -6  18   4     2735.57     2795.37    145.63 o 
  -5  18   4       32.98       31.08     31.47 o 
  -4  18   4     1849.95     1934.38     78.76 o 
  -3  18   4      405.53      403.77     40.95 o 
  -2  18   4     8376.91     8114.30    200.21 o 
  -1  18   4      789.40      825.67     53.07 o 
   0  18   4     3582.71     3895.37    119.82 o 
   1  18   4    23236.88    22735.22    300.13 o 
   2  18   4     3735.13     3861.91     59.89 o 
   3  18   4      577.95      797.70     35.06 o 
   4  18   4     8157.20     7933.80    135.53 o 
   5  18   4      223.12      203.17     21.82 o 
   6  18   4      997.10      930.54     53.02 o 
   7  18   4     4031.54     3975.61    122.37 o 
  -7  19   4      769.92      873.88     83.32 o 
  -6  19   4     3172.74     3003.86    154.30 o 
  -5  19   4     4238.14     3923.26    180.38 o 
  -4  19   4     1815.96     1689.25     75.37 o 
  -3  19   4     3558.90     3696.41    118.68 o 
  -2  19   4       73.35       85.89     25.86 o 
  -1  19   4    16811.21    16131.41    348.19 o 
   0  19   4    12133.47    11910.44    272.82 o 
   2  19   4    10315.52    10250.30    243.01 o 
   3  19   4     7269.98     7415.36    190.63 o 
   4  19   4       56.96       29.52     32.09 o 
   5  19   4     5117.77     4902.40    210.60 o 
   6  19   4     1186.76     1149.52     97.14 o 
   7  19   4     2258.69     2144.28    134.39 o 
  -7  20   4     5489.33     5140.96    223.72 o 
  -6  20   4      226.18      207.79     53.57 o 
  -5  20   4     4066.92     3963.87    186.86 o 
  -4  20   4     4697.49     4514.53    148.44 o 
  -3  20   4      279.21      302.41     71.76 o 
  -2  20   4    10182.90    10149.94    244.73 o 
  -1  20   4     2727.29     2708.71    100.30 o 
   0  20   4     1653.48     1866.78     82.50 o 
   1  20   4    16996.99    16700.59    362.69 o 
   2  20   4      705.21      768.52     92.85 o 
   3  20   4     1423.55     1555.99     76.17 o 
   4  20   4     8024.50     7340.91    280.02 o 
   5  20   4      176.11      210.52     52.47 o 
   6  20   4     3619.50     3597.17    178.35 o 
  -6  21   4     3293.46     3079.53    163.12 o 
  -5  21   4     3853.32     3683.46    183.35 o 
  -4  21   4     1692.48     1657.43     80.21 o 
  -3  21   4     3944.30     3903.05    128.22 o 
  -2  21   4     1004.70     1024.44     63.10 o 
  -1  21   4     4780.91     4899.76    148.36 o 
   0  21   4     4946.98     4786.14    187.96 o 
   1  21   4      118.16      147.85     31.60 o 
   2  21   4     5514.92     5192.08    154.92 o 
   3  21   4     3004.41     2807.57    128.88 o 
   4  21   4      641.94      548.41     74.73 o 
   5  21   4     5833.87     5645.72    241.06 o 
   6  21   4     1366.11     1418.93    113.85 o 
  -6  22   4      738.84      657.65     83.24 o 
  -5  22   4     1929.08     1778.75    123.22 o 
  -4  22   4     2378.37     2122.02    136.34 o 
  -3  22   4       36.33       41.33     24.02 o 
  -2  22   4     5952.40     5952.20    184.13 o 
  -1  22   4     2037.20     2150.97     93.21 o 
   0  22   4      159.41      231.39     35.03 o 
   1  22   4     8081.17     8114.11    341.48 o 
   2  22   4      873.14      830.67     60.19 o 
   3  22   4      187.44      184.29     47.32 o 
   4  22   4     3561.96     3275.06    172.73 o 
   5  22   4      150.46      183.27     53.41 o 
  -5  23   4     2951.65     3040.17    168.28 o 
  -4  23   4      402.19      408.87     69.26 o 
  -3  23   4     1355.73     1272.55     72.47 o 
  -2  23   4      876.77      981.57     65.14 o 
  -1  23   4     3473.85     3625.35    128.40 o 
   0  23   4     3771.94     3687.74    129.82 o 
   1  23   4     1175.87     1238.08     74.84 o 
   2  23   4     2902.91     2841.39    112.13 o 
   3  23   4     3568.80     3294.35    176.56 o 
   4  23   4      127.72      132.05     49.66 o 
  -4  24   4     1322.36     1284.15    110.81 o 
  -3  24   4      127.39      147.66     34.34 o 
  -2  24   4     3811.22     3687.77    131.04 o 
  -1  24   4     2120.51     2079.95     95.70 o 
   0  24   4       10.84       66.73     44.55 o 
   1  24   4     8348.46     8069.32    218.82 o 
   2  24   4     2943.59     2805.51    113.72 o 
   3  24   4       48.81       75.67     42.25 o 
  -3  25   4     2832.89     2837.15    165.78 o 
  -2  25   4     1118.06     1157.81     75.81 o 
  -1  25   4     3115.28     3239.48    158.17 o 
   0  25   4     4162.86     4106.74    146.34 o 
   1  25   4      332.41      352.92     46.92 o 
   2  25   4     3032.95     2943.97    169.61 o 
 -10   1   5      228.93      226.24     15.02 o 
  -9   1   5      344.79      337.71     24.95 o 
  -8   1   5     1642.08     1658.55     33.64 o 
  -7   1   5      418.27      400.32     16.54 o 
  -6   1   5       91.76       86.63      6.29 o 
  -5   1   5      126.30      140.74      7.32 o 
  -4   1   5      935.17      879.63     15.90 o 
  -3   1   5       74.27       77.50      8.75 o 
  -2   1   5      945.02     1037.87     26.90 o 
  -1   1   5       51.13      196.77     17.05 o 
   0   1   5      572.00      665.12     23.27 o 
   1   1   5     1285.95     1410.29     36.56 o 
   2   1   5      162.04      236.51     26.59 o 
   3   1   5      103.67       89.65      6.34 o 
   4   1   5       11.15       10.37      3.84 o 
   5   1   5      933.29      892.17     26.73 o 
   6   1   5      700.21      634.48     22.63 o 
   7   1   5     1012.39      928.98     39.31 o 
   8   1   5      313.61      290.72     20.50 o 
   9   1   5      127.15      138.37     15.67 o 
  10   1   5       15.03      -31.32     20.88 o 
 -10   2   5       95.40      120.76     12.46 o 
  -9   2   5       51.75       33.03     11.61 o 
  -8   2   5       17.62       20.20      7.89 o 
  -7   2   5     1186.14     1153.99     26.35 o 
  -6   2   5      464.83      466.51     12.23 o 
  -5   2   5       90.23       77.55      6.08 o 
  -4   2   5      107.41       68.51      5.88 o 
  -3   2   5      339.35      226.65     11.56 o 
  -2   2   5     1199.64     1410.43     41.61 o 
  -1   2   5      230.87      279.96     11.08 o 
   0   2   5      185.88      138.71      8.34 o 
   1   2   5       93.53      265.86     17.91 o 
   2   2   5       14.55       -6.71      4.86 o 
   3   2   5      438.59      602.44     13.99 o 
   4   2   5      951.41      927.50     16.70 o 
   5   2   5      283.02      263.67     10.84 o 
   6   2   5     2411.53     2415.69     62.71 o 
   7   2   5      616.76      610.58     26.00 o 
   8   2   5       70.86       22.77     11.20 o 
   9   2   5      328.19      298.00     20.46 o 
  10   2   5      337.91      253.43     43.35 o 
 -10   3   5       26.82       20.97      9.84 o 
  -9   3   5        0.15      -11.09      7.40 o 
  -8   3   5      603.34      600.82     20.63 o 
  -7   3   5      246.74      213.75     11.84 o 
  -6   3   5       40.59       32.68      5.70 o 
  -5   3   5     1203.34     1214.37     22.17 o 
  -4   3   5      196.94      187.40      8.87 o 
  -3   3   5      418.34      377.99     14.46 o 
  -2   3   5     1005.11     1065.16     28.93 o 
  -1   3   5     2803.01     2966.97     68.33 o 
   0   3   5      220.35      133.41      8.47 o 
   1   3   5      401.89      362.95     12.89 o 
   2   3   5      594.58      584.62     17.84 o 
   3   3   5     1076.49     1105.97     19.84 o 
   4   3   5      273.63      280.85      9.81 o 
   5   3   5      389.46      426.76     14.79 o 
   6   3   5     1142.32     1080.18     28.62 o 
   7   3   5      508.55      457.93     28.90 o 
   8   3   5      350.72      325.41     22.20 o 
   9   3   5        0.68      -14.23      9.49 o 
  10   3   5        0.20      -24.92     20.67 o 
 -10   4   5      137.00      180.49     15.43 o 
  -9   4   5       20.85        3.32      9.96 o 
  -8   4   5      112.15      117.87     11.53 o 
  -7   4   5      112.53       92.58      8.40 o 
  -6   4   5      469.07      482.64     14.84 o 
  -5   4   5      641.23      624.79     15.70 o 
  -4   4   5       35.83       23.00      4.60 o 
  -3   4   5      994.57      847.05     21.01 o 
  -2   4   5     1117.92     1164.52     42.30 o 
  -1   4   5      389.01      441.18     13.14 o 
   0   4   5     1548.92     1608.09     27.02 o 
   1   4   5     1876.64     2185.74     36.59 o 
   2   4   5        0.09       -4.84      3.88 o 
   3   4   5     1625.47     1523.19     24.59 o 
   4   4   5     1611.55     1635.70     23.91 o 
   5   4   5      123.02      102.49      8.91 o 
   6   4   5       35.22       71.64     18.04 o 
   7   4   5       18.04        6.66     11.96 o 
   8   4   5       39.48       -0.72     13.67 o 
   9   4   5       18.68       13.70     10.71 o 
  10   4   5        2.28      -35.47     25.30 o 
 -10   5   5       29.38       -1.54     11.79 o 
  -9   5   5      414.34      391.68     19.37 o 
  -8   5   5     2978.71     3042.45     47.40 o 
  -7   5   5      226.19      196.58     11.23 o 
  -6   5   5      276.55      273.97     11.80 o 
  -5   5   5     2263.17     2309.23     31.77 o 
  -4   5   5      211.06      185.71      8.82 o 
  -3   5   5      246.56      253.13     10.80 o 
  -2   5   5       85.59       69.51      8.86 o 
  -1   5   5      989.59      989.02     30.96 o 
   0   5   5      242.68      222.55     11.53 o 
   1   5   5      293.00      353.00     13.73 o 
   2   5   5       20.27       24.27      4.86 o 
   3   5   5     3051.02     3022.24     40.09 o 
   4   5   5       29.79       36.73      6.38 o 
   5   5   5      360.60      295.61     16.25 o 
   6   5   5       74.01      108.78     12.75 o 
   7   5   5      497.01      449.25     29.88 o 
   8   5   5      357.28      389.90     29.62 o 
   9   5   5        2.37      -15.26     10.17 o 
  10   5   5       17.13       -4.29     16.15 o 
 -11   6   5       84.69      107.53     27.96 o 
 -10   6   5       73.98       52.16     14.28 o 
  -9   6   5      380.27      353.63     19.13 o 
  -8   6   5        2.93       -9.10      7.28 o 
  -7   6   5       35.80       32.69      9.22 o 
  -6   6   5      361.95      341.14     12.73 o 
  -5   6   5      775.29      795.42     17.21 o 
  -4   6   5      997.72      967.68     18.48 o 
  -3   6   5        0.23       -5.73      4.37 o 
  -2   6   5      435.49      432.32     16.60 o 
  -1   6   5       62.43      123.20     10.87 o 
   0   6   5      763.66      653.38     20.75 o 
   1   6   5     2472.67     2593.29     43.11 o 
   2   6   5      206.53      184.38     10.10 o 
   3   6   5      833.94      801.10     19.99 o 
   4   6   5     4207.40     4061.87     56.80 o 
   5   6   5      825.68      798.38     24.92 o 
   6   6   5      859.74      742.26     35.61 o 
   7   6   5      124.51      102.07     19.55 o 
   8   6   5        8.70       -8.08     13.89 o 
   9   6   5        9.23      -11.90     14.67 o 
  10   6   5       19.98       -0.75     18.03 o 
 -11   7   5      253.50      264.01     37.72 o 
 -10   7   5       86.15       81.65     18.17 o 
  -9   7   5      352.99      320.23     30.06 o 
  -8   7   5        4.58      -11.08      7.39 o 
  -7   7   5     1328.46     1291.02     27.94 o 
  -6   7   5        1.05       -5.61      4.62 o 
  -5   7   5      523.15      464.00     14.00 o 
  -4   7   5     9784.92     9784.96     96.76 o 
  -3   7   5      610.68      586.75     16.34 o 
  -2   7   5      259.73      203.84     11.61 o 
  -1   7   5     1796.09     1744.92     43.61 o 
   0   7   5      710.20      706.14     26.23 o 
   1   7   5      760.27      769.93     23.35 o 
   2   7   5      722.28      700.87     18.91 o 
   3   7   5        0.10       -5.24      6.08 o 
   4   7   5     4013.49     4083.20     57.80 o 
   5   7   5      528.07      534.45     22.74 o 
   6   7   5      440.98      375.58     32.03 o 
   7   7   5       60.59       34.65     17.27 o 
   8   7   5       31.47       15.78     16.23 o 
   9   7   5       57.33       26.32     18.72 o 
 -10   8   5      100.96      101.95     23.00 o 
  -9   8   5       27.75        6.81     11.00 o 
  -8   8   5        3.15       -5.72      8.48 o 
  -7   8   5      151.16      144.09     11.83 o 
  -6   8   5     3109.37     3002.13     41.53 o 
  -5   8   5     5105.49     5122.59     66.60 o 
  -4   8   5     2686.45     2757.78     36.38 o 
  -3   8   5      116.84      134.49      9.91 o 
  -2   8   5    11347.37    11491.75    165.63 o 
  -1   8   5      594.61      707.36     27.26 o 
   0   8   5        3.49       30.31      9.21 o 
   1   8   5      972.74     1182.43     35.59 o 
   2   8   5     1394.44     1427.90     34.88 o 
   3   8   5      137.09      130.88     11.44 o 
   4   8   5     2282.99     2435.62     40.99 o 
   5   8   5     9083.05     9111.71    166.58 o 
   6   8   5      119.44      109.46     16.54 o 
   7   8   5     1774.54     1722.78     57.39 o 
   8   8   5      166.67      151.31     23.93 o 
   9   8   5      522.00      473.25     48.32 o 
 -10   9   5     1035.28     1146.95     70.83 o 
  -9   9   5        0.47      -15.23     10.15 o 
  -8   9   5        2.92      -14.01      9.34 o 
  -7   9   5     2626.87     2517.07     41.96 o 
  -6   9   5       75.39       70.33      8.88 o 
  -5   9   5      445.30      462.15     14.12 o 
  -4   9   5     4393.59     4436.73     48.95 o 
  -3   9   5      155.20      109.85      9.22 o 
  -2   9   5      857.89      973.14     23.29 o 
  -1   9   5      255.64      305.89     33.50 o 
   0   9   5      231.56      281.18     12.97 o 
   1   9   5     4380.75     4326.16    126.93 o 
   2   9   5     4305.84     4320.47     86.12 o 
   3   9   5      587.98      593.26     22.91 o 
   4   9   5     1825.77     1941.05     36.09 o 
   5   9   5      980.55      939.41     30.73 o 
   6   9   5     1024.94      923.33     33.27 o 
   7   9   5      854.78      824.36     40.20 o 
   8   9   5       43.41       30.62     16.56 o 
   9   9   5       10.44      -22.39     14.93 o 
 -10  10   5      757.14      827.18     65.36 o 
  -9  10   5        9.79        4.63     12.74 o 
  -8  10   5      227.48      194.36     17.59 o 
  -7  10   5        6.56      -11.42      8.73 o 
  -6  10   5     1756.81     1705.05     37.45 o 
  -5  10   5     1882.40     1901.13     28.94 o 
  -4  10   5      549.95      542.22     14.27 o 
  -3  10   5      889.53      838.24     20.73 o 
  -2  10   5      236.90      273.86     11.70 o 
  -1  10   5       96.63      123.85     12.86 o 
   0  10   5     3603.10     3633.44     61.24 o 
   1  10   5     4980.29     4992.79    158.17 o 
   2  10   5      906.75      898.40     41.35 o 
   3  10   5        1.00       -9.27      9.14 o 
   4  10   5     3514.66     3568.51     59.63 o 
   5  10   5       50.76       17.81     11.57 o 
   6  10   5       34.86       24.81     10.73 o 
   7  10   5      291.85      211.06     24.43 o 
   8  10   5      256.15      229.47     26.27 o 
   9  10   5       73.18       68.28     20.79 o 
 -10  11   5      306.75      287.83     46.54 o 
  -9  11   5      990.42      968.53     33.83 o 
  -8  11   5     2551.60     2576.25     53.88 o 
  -7  11   5      582.29      547.03     27.10 o 
  -6  11   5        5.46       15.35      8.18 o 
  -5  11   5     7389.03     7426.62     76.08 o 
  -4  11   5     1060.77      971.10     20.04 o 
  -3  11   5      527.10      570.96     17.54 o 
  -2  11   5      107.14       89.59      8.64 o 
  -1  11   5     1206.67     1270.38     26.90 o 
   0  11   5      139.96      224.91     27.02 o 
   1  11   5      258.30      242.98     24.81 o 
   2  11   5      940.39     1023.04     45.57 o 
   3  11   5     4594.96     4564.26     91.68 o 
   4  11   5       83.76      100.67     11.71 o 
   5  11   5      516.30      427.45     19.79 o 
   6  11   5     2055.15     2067.86     44.09 o 
   7  11   5       34.35       18.39     15.63 o 
   8  11   5      291.88      265.78     28.23 o 
   9  11   5       10.19       -9.52     16.74 o 
 -10  12   5      868.67      937.20     75.43 o 
  -9  12   5      127.93      126.34     24.24 o 
  -8  12   5      810.29      852.82     30.82 o 
  -7  12   5      789.97      801.94     28.40 o 
  -6  12   5     2866.79     2779.98     47.10 o 
  -5  12   5     1315.96     1350.12     27.23 o 
  -4  12   5      334.87      328.51     13.97 o 
  -3  12   5     6788.74     6559.78     89.78 o 
  -2  12   5      813.30      829.54     21.41 o 
  -1  12   5     1525.76     1552.92     37.51 o 
   0  12   5       94.62      113.17     13.32 o 
   1  12   5      923.51     1052.96     48.29 o 
   2  12   5     1113.09     1050.51     58.80 o 
   3  12   5     5650.72     5598.05     92.47 o 
   4  12   5     2285.73     2232.07     42.04 o 
   5  12   5       28.26       11.13      8.25 o 
   6  12   5      450.87      401.38     24.95 o 
   7  12   5       33.07        2.11     15.17 o 
   8  12   5       19.71       14.07     17.84 o 
   9  12   5        2.18      -20.41     16.16 o 
  -9  13   5       34.14       22.23     16.17 o 
  -8  13   5       98.98       71.47     14.11 o 
  -7  13   5     2275.94     2319.47     61.18 o 
  -6  13   5     1178.48     1192.85     31.90 o 
  -5  13   5     5937.15     5763.13     70.77 o 
  -4  13   5     1715.94     1715.03     29.68 o 
  -3  13   5     1407.22     1356.38     26.84 o 
  -2  13   5     6924.66     6966.78     92.56 o 
  -1  13   5      251.00      277.83     14.30 o 
   0  13   5      155.92      199.89     18.22 o 
   1  13   5      176.22      168.77     11.92 o 
   2  13   5      302.05      251.65     20.64 o 
   3  13   5      856.48      890.03     23.74 o 
   4  13   5      848.26      851.29     30.76 o 
   5  13   5       81.18       29.76     10.58 o 
   6  13   5      623.00      500.27     33.24 o 
   7  13   5      311.41      266.48     28.26 o 
   8  13   5      102.13       65.03     20.76 o 
  -9  14   5       30.94       13.12     19.95 o 
  -8  14   5      971.35     1058.21     37.60 o 
  -7  14   5       52.18       53.70     12.22 o 
  -6  14   5      685.53      669.31     24.36 o 
  -5  14   5     3621.40     3603.32     54.81 o 
  -4  14   5      104.18       89.90      9.01 o 
  -3  14   5        1.64       10.60      6.58 o 
  -2  14   5     3666.10     3687.80     56.40 o 
  -1  14   5       12.02       22.61      7.78 o 
   0  14   5      152.85      190.96     22.70 o 
   1  14   5     1043.68     1054.33     51.82 o 
   2  14   5      728.45      670.96     30.57 o 
   3  14   5       17.28       20.61      8.75 o 
   4  14   5     1380.24     1462.92     40.68 o 
   5  14   5     3126.80     2992.33     75.44 o 
   6  14   5      567.03      504.79     51.12 o 
   7  14   5     1228.98     1226.08     50.63 o 
   8  14   5       98.13       46.86     24.55 o 
  -9  15   5       58.41       44.74     34.51 o 
  -8  15   5        8.01      -27.58     23.11 o 
  -7  15   5     1816.25     1847.67     49.10 o 
  -6  15   5      220.39      222.26     16.28 o 
  -5  15   5      341.04      271.11     15.32 o 
  -4  15   5     4351.49     4303.91     60.28 o 
  -3  15   5     1145.45     1061.60     26.78 o 
  -2  15   5      312.92      356.32     18.29 o 
  -1  15   5     2614.10     2660.07     49.49 o 
   0  15   5      249.26      281.37     19.05 o 
   1  15   5     6134.95     6520.27    162.48 o 
   2  15   5     3164.83     3199.27     60.96 o 
   3  15   5     2413.77     2334.40     51.57 o 
   4  15   5     2120.53     2123.56     45.15 o 
   5  15   5     1356.47     1443.96     49.70 o 
   6  15   5      197.34      169.24     23.04 o 
   7  15   5      466.45      457.22     35.28 o 
   8  15   5      234.24      207.34     29.01 o 
  -9  16   5        2.95       -8.28     29.60 o 
  -8  16   5      358.81      352.86     39.19 o 
  -7  16   5      343.51      259.38     33.05 o 
  -6  16   5       25.92        4.50     10.89 o 
  -5  16   5      970.01     1053.50     26.55 o 
  -4  16   5      378.54      349.00     19.57 o 
  -3  16   5     1356.27     1249.54     43.04 o 
  -2  16   5     1823.95     1878.89     51.43 o 
  -1  16   5      616.57      757.01     30.12 o 
   0  16   5     1937.32     1878.29     47.16 o 
   1  16   5     4288.79     4267.05     89.73 o 
   2  16   5      510.25      519.14     22.68 o 
   3  16   5     1507.77     1594.76     41.42 o 
   4  16   5     3125.12     3255.18     66.78 o 
   5  16   5      483.16      460.58     30.29 o 
   6  16   5        2.21      -10.24     13.61 o 
   7  16   5      307.43      297.66     29.45 o 
  -8  17   5      893.09      927.86     59.20 o 
  -7  17   5      321.87      290.64     35.00 o 
  -6  17   5      845.09      820.21     38.86 o 
  -5  17   5     1290.89     1328.89     34.71 o 
  -4  17   5      358.25      353.58     15.98 o 
  -3  17   5      136.68      121.52     13.27 o 
  -2  17   5       76.57       57.38     15.81 o 
  -1  17   5      109.98      124.52     15.11 o 
   0  17   5       27.96        9.88      9.40 o 
   1  17   5      881.69      944.03     32.96 o 
   2  17   5      895.89      934.73     30.19 o 
   3  17   5     2621.61     2650.86     56.82 o 
   4  17   5      450.22      427.33     25.11 o 
   5  17   5       74.10       44.17     16.43 o 
   6  17   5      233.97      217.51     24.66 o 
   7  17   5      193.87      166.09     25.06 o 
  -8  18   5      522.45      484.38     46.47 o 
  -7  18   5      754.79      817.96     52.96 o 
  -6  18   5      330.11      282.66     51.11 o 
  -5  18   5     1911.39     1909.28     56.20 o 
  -4  18   5     1215.86     1269.07     36.79 o 
  -3  18   5       12.31        2.17     13.82 o 
  -2  18   5      464.05      496.09     37.68 o 
  -1  18   5     1832.41     1767.28     48.01 o 
   0  18   5      221.90      222.29     26.48 o 
   1  18   5      667.88      704.81     32.25 o 
   2  18   5       34.65       34.21     10.86 o 
   3  18   5       59.91       25.92     12.36 o 
   4  18   5      566.13      503.56     43.92 o 
   5  18   5        9.37      -18.98     12.65 o 
   6  18   5      145.33      124.19     28.81 o 
   7  18   5       28.02      -32.95     32.48 o 
  -7  19   5      854.58      836.54    125.92 o 
  -6  19   5      888.00      723.95     76.84 o 
  -5  19   5      617.24      608.61     76.76 o 
  -4  19   5     1551.02     1595.77     74.10 o 
  -3  19   5     2963.04     3122.04     75.63 o 
  -2  19   5     2339.28     2434.54     62.53 o 
  -1  19   5       30.72       42.60     26.67 o 
   0  19   5      625.78      740.94     61.65 o 
   1  19   5        0.32      -29.24     19.49 o 
   2  19   5       50.39       17.06     24.16 o 
   3  19   5       23.07       15.35     29.56 o 
   4  19   5      612.56      535.99     72.78 o 
   5  19   5      476.34      415.97     68.87 o 
   6  19   5      160.88      112.52     46.85 o 
  -7  20   5       67.75       39.12     39.98 o 
  -6  20   5      239.56      197.09     52.32 o 
  -5  20   5     1833.71     1804.36    122.28 o 
  -4  20   5      243.79      206.09     36.03 o 
  -3  20   5       16.07        1.76     21.86 o 
  -2  20   5     1684.54     1678.52     80.26 o 
  -1  20   5      529.31      507.37     49.36 o 
   0  20   5      343.46      339.19     41.63 o 
   1  20   5       31.15        7.12     26.13 o 
   2  20   5       21.85       14.39     23.19 o 
   3  20   5      360.68      335.71     42.41 o 
   4  20   5     1105.84     1177.24     98.78 o 
   5  20   5      364.71      304.46     64.66 o 
   6  20   5      647.54      486.56     75.51 o 
  -6  21   5      330.31      308.76     63.02 o 
  -5  21   5       52.18      -13.04     33.89 o 
  -4  21   5      751.91      743.99     56.13 o 
  -3  21   5       69.80       22.29     24.13 o 
  -2  21   5      211.77      125.61     33.16 o 
  -1  21   5     3251.52     3260.76    115.96 o 
   0  21   5      291.46      310.78     41.22 o 
   1  21   5     1432.48     1477.28     78.32 o 
   2  21   5     2392.53     2400.56     99.28 o 
   3  21   5     1105.15     1096.82     67.21 o 
   4  21   5      299.81      242.77     58.18 o 
   5  21   5      968.20     1047.07    100.73 o 
  -6  22   5       16.81        1.80     34.12 o 
  -5  22   5      644.58      669.76     86.36 o 
  -4  22   5        5.96      -45.92     30.61 o 
  -3  22   5      295.21      250.24     39.62 o 
  -2  22   5      829.02      774.97     83.59 o 
  -1  22   5       12.09        2.87     23.32 o 
   0  22   5     3011.21     2917.29    111.00 o 
   1  22   5     1913.12     1884.75     88.59 o 
   2  22   5       64.01       27.20     26.87 o 
   3  22   5      780.03      795.87     86.05 o 
   4  22   5     1439.65     1537.07    117.21 o 
  -5  23   5      474.55      361.15     70.28 o 
  -4  23   5       18.42        3.12     34.44 o 
  -3  23   5       11.74       -3.91     27.37 o 
  -2  23   5        2.93       -7.36     24.20 o 
  -1  23   5      915.14      886.00     62.95 o 
   0  23   5       64.49       20.36     44.63 o 
   1  23   5      648.43      535.97    103.11 o 
   2  23   5     1077.68      985.78     67.57 o 
   3  23   5     1375.53     1320.22    112.91 o 
   4  23   5       41.03       36.31     43.81 o 
  -4  24   5      867.56      858.65     95.81 o 
  -3  24   5      133.94      137.63     35.72 o 
  -2  24   5      216.85      182.30     72.47 o 
  -1  24   5      311.34      294.68     44.49 o 
   0  24   5      331.93      279.27     43.29 o 
   1  24   5      974.23      898.81     68.94 o 
   2  24   5       99.48       79.61     33.73 o 
  -2  25   5      344.48      276.23     49.12 o 
  -1  25   5      108.77       68.85     48.92 o 
   0  25   5      548.08      514.49     56.69 o 
   1  25   5       22.07       -1.00     28.54 o 
 -10   0   6     2815.90     2993.40    107.68 o 
  -9   0   6     3943.14     4160.86    126.88 o 
  -8   0   6     5046.15     4991.09    101.23 o 
  -7   0   6     3309.44     3347.08     59.66 o 
  -6   0   6    25414.75    24108.96    359.44 o 
  -5   0   6    11612.33    11093.69    153.29 o 
  -4   0   6     2391.04     2143.34     41.73 o 
  -3   0   6    46714.10    45203.87    819.35 o 
  -2   0   6    16187.89    15981.83    429.71 o 
  -1   0   6     3617.31     4548.59    143.37 o 
   0   0   6    69862.90    73381.58   1864.73 o 
   1   0   6    10511.48    11658.93    605.14 o 
   2   0   6    10961.27    12053.26    836.90 o 
   3   0   6    22746.91    22111.21    339.86 o 
   4   0   6     1648.93     1905.49     67.58 o 
   5   0   6     3919.35     3982.77     72.03 o 
   6   0   6    16377.25    16149.18    420.66 o 
   7   0   6      116.91      103.64     20.70 o 
   8   0   6     5477.26     5103.12    132.66 o 
   9   0   6     1485.46     1420.94     60.19 o 
  10   0   6      704.85      742.45     95.03 o 
 -10   1   6     1149.23     1203.07     45.73 o 
  -9   1   6     4374.70     4474.40     68.14 o 
  -8   1   6     1135.36     1097.10     27.71 o 
  -7   1   6     8883.02     8666.40    106.75 o 
  -6   1   6     3618.58     3645.52     53.80 o 
  -5   1   6    10026.50     9789.12     97.22 o 
  -4   1   6    15505.24    14547.76    136.44 o 
  -3   1   6    24164.33    23250.56    352.93 o 
  -2   1   6    35227.66    36141.69    538.75 o 
  -1   1   6    26657.59    25315.54    383.18 o 
   1   1   6     9646.16    11282.00    371.48 o 
   2   1   6    41314.61    42821.55    600.82 o 
   3   1   6     3145.05     3698.62     84.29 o 
   4   1   6    12388.20    12181.24    128.93 o 
   5   1   6    19313.49    19216.90    256.55 o 
   6   1   6     2310.02     2368.41     89.04 o 
   7   1   6     5838.85     5618.74     99.11 o 
   8   1   6     4168.59     4318.98     83.88 o 
   9   1   6     2935.90     2805.15     63.65 o 
  10   1   6     1694.08     1750.80     93.87 o 
 -10   2   6     4485.15     4817.79     95.37 o 
  -9   2   6      515.93      499.56     21.28 o 
  -8   2   6     1843.52     1842.41     37.09 o 
  -7   2   6      788.79      867.52     18.55 o 
  -6   2   6    16530.67    15731.09    160.05 o 
  -5   2   6     4308.08     3981.59     47.02 o 
  -4   2   6      799.85      785.73     17.80 o 
  -3   2   6    58710.31    57356.50    844.51 o 
  -2   2   6    10388.47     9547.82    155.88 o 
  -1   2   6     1554.00     2371.12     58.77 o 
   0   2   6    35857.51    36055.65    736.21 o 
   1   2   6    14922.54    15126.45    361.36 o 
   2   2   6     9032.34    10087.65    229.30 o 
   3   2   6    26092.10    26020.20    259.73 o 
   4   2   6     1508.96     1687.95     31.80 o 
   5   2   6     6273.68     6126.73     74.67 o 
   6   2   6    19329.11    18564.01    361.33 o 
   7   2   6      161.70      155.96     17.05 o 
   8   2   6     3317.02     3151.96     67.66 o 
   9   2   6     2648.40     2700.65     62.03 o 
 -11   3   6     1115.71     1236.20     64.03 o 
 -10   3   6      146.42      137.44     15.62 o 
  -9   3   6     3975.47     4102.06     64.44 o 
  -8   3   6       33.71       45.12      9.26 o 
  -7   3   6    13656.87    13339.82    142.91 o 
  -6   3   6     5979.61     5911.30     70.60 o 
  -5   3   6     9989.37    10068.27    107.05 o 
  -4   3   6    36664.54    34348.92    376.81 o 
  -3   3   6    30504.54    29267.60    440.84 o 
  -2   3   6     5873.58     6723.27    115.55 o 
  -1   3   6    20135.91    19367.96    298.41 o 
   0   3   6     1380.04     1539.37     46.20 o 
   1   3   6     5546.96     5974.23    111.52 o 
   2   3   6    17340.17    18143.22    218.29 o 
   3   3   6    15467.35    15947.37    164.68 o 
   4   3   6    17035.36    16953.19    174.81 o 
   5   3   6    18363.74    18278.16    223.38 o 
   6   3   6     1965.45     2015.07     59.78 o 
   7   3   6     7553.52     7348.47    145.66 o 
   8   3   6     4446.43     4454.84     85.99 o 
   9   3   6      483.97      441.02     26.24 o 
 -11   4   6     5861.77     6491.87    200.61 o 
 -10   4   6     4712.99     4966.72     89.47 o 
  -9   4   6      139.99      175.99     21.05 o 
  -8   4   6     2529.76     2597.34     46.46 o 
  -7   4   6     5312.27     5494.57     76.22 o 
  -6   4   6    17201.65    16551.89    181.62 o 
  -5   4   6    16328.70    15682.65    158.20 o 
  -4   4   6      606.27      643.94     17.88 o 
  -3   4   6    23967.23    24170.72    486.71 o 
  -2   4   6    36055.18    33786.61    507.07 o 
  -1   4   6    17451.31    16898.21    263.96 o 
   0   4   6    13300.39    13129.11    209.94 o 
   1   4   6     7980.20     8230.94    107.56 o 
   3   4   6    13139.38    12775.59    134.90 o 
   4   4   6     2124.71     2207.04     39.54 o 
   5   4   6     4933.71     4979.23     77.28 o 
   6   4   6    14073.62    13360.92    229.99 o 
   7   4   6      458.03      458.04     31.37 o 
   8   4   6     1740.27     1767.84     81.79 o 
   9   4   6     1726.95     1790.43     49.29 o 
 -11   5   6      196.13      275.18     38.03 o 
 -10   5   6     1705.31     1736.03     45.37 o 
  -9   5   6     8805.75     9080.83    109.09 o 
  -8   5   6      253.07      309.77     16.92 o 
  -7   5   6    11785.31    11303.64    133.36 o 
  -6   5   6     9831.04     9760.35    115.77 o 
  -5   5   6     1603.41     1710.67     29.37 o 
  -4   5   6    35413.37    33743.84    439.38 o 
  -3   5   6    24807.25    25130.38    479.35 o 
  -2   5   6     1337.70     1837.87    106.35 o 
  -1   5   6    21829.46    20906.48    322.75 o 
   0   5   6     5365.79     5641.92    102.24 o 
   1   5   6     1008.92     1383.59     48.95 o 
   2   5   6    21327.43    21805.55    237.01 o 
   3   5   6     1301.70     1642.95    129.09 o 
   4   5   6    14994.11    14639.08    164.95 o 
   5   5   6    12319.61    12504.70    158.49 o 
   6   5   6      435.55      391.80     40.56 o 
   7   5   6     2592.71     2439.88     69.33 o 
   8   5   6     2643.65     2632.81     75.77 o 
   9   5   6     1708.93     1701.10     52.95 o 
 -11   6   6     5317.83     5716.46    186.71 o 
 -10   6   6     2250.33     2279.40     54.07 o 
  -9   6   6     1484.39     1517.51     34.05 o 
  -8   6   6     7247.72     7307.20     96.49 o 
  -7   6   6     5019.14     5116.02     72.11 o 
  -6   6   6    15336.13    14964.10    193.58 o 
  -5   6   6    12128.99    11755.43    115.81 o 
  -4   6   6     3112.67     3162.74     43.03 o 
  -3   6   6    30924.39    29609.57    458.68 o 
  -2   6   6    14588.69    14701.10    203.17 o 
  -1   6   6       34.92      145.15     13.79 o 
   0   6   6    13032.30    13225.36    213.65 o 
   1   6   6     6926.93     6815.85    120.60 o 
   2   6   6    13947.46    14751.07    240.19 o 
   3   6   6    35480.09    34239.06    463.25 o 
   4   6   6      566.35      740.76     90.87 o 
   5   6   6     6263.81     6318.76     83.85 o 
   6   6   6    17678.54    17295.12    287.21 o 
   7   6   6      169.17      196.66     23.00 o 
   8   6   6     3555.56     3455.35    105.33 o 
   9   6   6     1957.78     1886.53     84.77 o 
 -10   7   6     1151.69     1172.58     47.03 o 
  -9   7   6     3615.24     3661.90     57.29 o 
  -8   7   6      489.89      444.04     19.15 o 
  -7   7   6     7340.75     7297.54     94.45 o 
  -6   7   6     2192.74     2215.70     38.27 o 
  -5   7   6     5088.52     4901.87     57.17 o 
  -4   7   6    18469.04    17687.23    198.55 o 
  -3   7   6     6685.41     6355.53     78.92 o 
  -2   7   6    10680.75    10961.02    182.12 o 
  -1   7   6     7762.22     7362.83    129.79 o 
   1   7   6    20777.76    21267.42    331.60 o 
   2   7   6    16785.77    16998.66    206.61 o 
   3   7   6     9302.65    10474.30    339.13 o 
   4   7   6    28927.98    28473.07    338.11 o 
   5   7   6    21848.29    21756.48    296.95 o 
   6   7   6     1417.78     1572.96     55.54 o 
   7   7   6     9906.31     9495.30    178.96 o 
   8   7   6     4521.91     4738.14    111.10 o 
   9   7   6     1492.43     1440.29     57.47 o 
 -10   8   6     2095.97     2366.44     80.65 o 
  -9   8   6      849.99      863.26     28.17 o 
  -8   8   6     3448.12     3512.28     54.32 o 
  -7   8   6      367.67      386.44     17.41 o 
  -6   8   6    16754.65    16629.08    170.00 o 
  -5   8   6     6784.47     6568.11     72.28 o 
  -4   8   6     1491.55     1473.55     27.17 o 
  -3   8   6    25934.20    24784.04    286.26 o 
  -2   8   6    14554.96    13917.01    190.57 o 
  -1   8   6     4062.80     4553.69     89.98 o 
   0   8   6    14478.18    13613.07    222.61 o 
   1   8   6     1653.37     1912.67     49.57 o 
   2   8   6    13157.58    13903.25    192.28 o 
   3   8   6    22026.06    22227.46    347.11 o 
   4   8   6       44.80       65.52     23.19 o 
   5   8   6    11417.59    11181.27    165.75 o 
   6   8   6    19584.85    19284.78    316.31 o 
   7   8   6      223.13      236.41     25.53 o 
   8   8   6     5535.95     5290.64    119.98 o 
   9   8   6     3640.73     3521.41     95.14 o 
 -10   9   6     1397.29     1514.28     63.83 o 
  -9   9   6     2764.47     2941.77     61.00 o 
  -8   9   6     1391.22     1385.26     31.59 o 
  -7   9   6    11022.80    10653.30    120.10 o 
  -6   9   6    10738.54    10907.75    112.27 o 
  -5   9   6     4844.37     4700.52     56.55 o 
  -4   9   6    27490.60    26936.87    324.65 o 
  -3   9   6    32893.63    31710.79    362.12 o 
  -2   9   6      961.30     1194.89     31.07 o 
  -1   9   6    10352.63    10149.59    173.88 o 
   0   9   6      793.46      690.74     29.06 o 
   1   9   6     2405.71     2547.22     67.53 o 
   2   9   6     1969.86     1940.59     51.67 o 
   3   9   6     7378.66     7392.90    164.44 o 
   4   9   6    14907.25    14835.16    187.89 o 
   5   9   6     7953.66     7925.91    125.59 o 
   6   9   6     3905.12     3893.12     76.74 o 
   7   9   6    10521.63    10232.54    190.65 o 
   8   9   6     3404.95     3666.07     95.01 o 
   9   9   6      583.53      592.84     40.86 o 
 -10  10   6     3809.81     4191.58    186.82 o 
  -9  10   6      291.76      317.46     22.30 o 
  -8  10   6     5317.46     5350.41     79.68 o 
  -7  10   6      659.76      796.02     23.90 o 
  -6  10   6    11567.34    11477.93    117.63 o 
  -5  10   6    17869.34    17861.41    161.15 o 
  -4  10   6     7038.91     7067.40     81.77 o 
  -3  10   6    11802.84    12053.94    150.55 o 
  -2  10   6    30591.34    29885.43    388.78 o 
  -1  10   6     3154.59     3221.11     60.68 o 
   0  10   6     1630.44     1627.03     34.96 o 
   1  10   6     4096.94     4127.74    103.83 o 
   2  10   6      761.18      843.09     41.58 o 
   3  10   6     3053.68     3057.75     87.16 o 
   4  10   6       70.52       81.83     12.92 o 
   5  10   6     6312.83     5899.28    100.35 o 
   6  10   6    10124.15     9976.28    196.05 o 
   7  10   6      248.74      300.29     27.93 o 
   8  10   6     2783.05     2672.93     78.77 o 
   9  10   6     1727.81     1758.54     65.10 o 
 -10  11   6     2742.05     2891.56    118.93 o 
  -9  11   6     4874.24     5137.71     97.47 o 
  -8  11   6      196.73      277.35     20.47 o 
  -7  11   6    10602.75    10258.18    117.14 o 
  -6  11   6    11600.97    11749.57    120.37 o 
  -5  11   6      441.55      524.43     17.16 o 
  -4  11   6    10868.82    10465.30    113.56 o 
  -3  11   6    13330.02    13289.04    150.70 o 
  -2  11   6     2186.07     2300.14     40.02 o 
  -1  11   6    10531.01    10010.38    127.84 o 
   0  11   6      678.13      761.18     20.96 o 
   1  11   6     8927.26     8829.05    194.92 o 
   2  11   6    10761.50    10738.74    228.91 o 
   3  11   6      866.48     1077.42     75.79 o 
   4  11   6     5630.60     5386.78     92.63 o 
   5  11   6     8456.85     8469.49    157.29 o 
   6  11   6      643.10      617.31     28.95 o 
   7  11   6     5100.73     4901.63    111.67 o 
   8  11   6      612.59      579.76     38.55 o 
 -10  12   6     1614.40     1504.04     94.02 o 
  -9  12   6      329.58      373.37     26.50 o 
  -8  12   6     6487.15     6603.26    101.79 o 
  -7  12   6      834.85      853.81     26.90 o 
  -6  12   6     5063.35     5030.04     66.58 o 
  -5  12   6    11283.71    11274.00    139.62 o 
  -4  12   6       69.95       86.11      8.91 o 
  -3  12   6     9352.39     8929.41    107.72 o 
  -2  12   6     8066.65     7628.80     92.98 o 
  -1  12   6     1833.43     1927.42     35.91 o 
   0  12   6    14396.86    14497.77    298.85 o 
   1  12   6     3580.87     3504.97     99.60 o 
   2  12   6    10976.73    11732.49    294.51 o 
   3  12   6    19755.02    19662.96    314.35 o 
   4  12   6     2388.49     2543.13     56.21 o 
   5  12   6     8185.56     7858.59    123.27 o 
   6  12   6    10688.27    10442.28    190.80 o 
   7  12   6      587.29      598.47     36.73 o 
   8  12   6     2928.01     2778.90     81.18 o 
  -9  13   6     1311.43     1334.08     76.04 o 
  -8  13   6        3.17       12.38     10.69 o 
  -7  13   6     4998.07     5042.76     81.43 o 
  -6  13   6     1625.69     1659.73     35.51 o 
  -5  13   6     3631.30     3547.93     50.85 o 
  -4  13   6    14076.99    13698.06    154.56 o 
  -3  13   6     1717.82     1580.30     34.07 o 
  -2  13   6     6021.88     5911.29     81.91 o 
  -1  13   6     9268.46     8958.99    129.39 o 
   1  13   6    12823.82    13062.94    276.46 o 
   2  13   6    12959.24    12932.29    274.15 o 
   3  13   6     1712.49     2073.26    187.32 o 
   4  13   6    21864.97    21414.83    256.57 o 
   5  13   6     9586.72     9398.51    172.18 o 
   6  13   6      128.04      146.82     20.88 o 
   7  13   6     7068.15     6940.35    143.94 o 
   8  13   6     1534.49     1676.56     86.49 o 
  -9  14   6       39.91        9.76     30.45 o 
  -8  14   6     3419.54     3368.11     74.03 o 
  -7  14   6        8.62        0.55     10.02 o 
  -6  14   6     6372.14     6237.30    104.25 o 
  -5  14   6    11489.87    11435.72    124.40 o 
  -4  14   6      341.55      396.77     17.09 o 
  -3  14   6    15257.65    15194.68    186.54 o 
  -2  14   6    15520.63    15135.71    193.07 o 
  -1  14   6        5.33       70.51     10.70 o 
   0  14   6     7893.46     7921.32    137.15 o 
   1  14   6     3642.26     3461.17     69.90 o 
   2  14   6     4040.20     4090.47    115.53 o 
   3  14   6    13712.45    13583.59    196.23 o 
   4  14   6      366.34      389.62     36.76 o 
   5  14   6     8559.97     8113.85    153.63 o 
   6  14   6     6751.45     6432.15    132.84 o 
   7  14   6      413.46      380.45     32.57 o 
   8  14   6     2940.18     2900.72     84.59 o 
  -9  15   6     1509.95     1538.48    103.08 o 
  -8  15   6       26.71       27.93     16.81 o 
  -7  15   6     6438.72     6463.15    152.91 o 
  -6  15   6     2568.65     2582.03     50.67 o 
  -5  15   6     3570.50     3490.87     54.93 o 
  -4  15   6    23985.20    23240.95    230.58 o 
  -3  15   6    10910.40    10898.30    140.60 o 
  -2  15   6      430.45      720.52     27.58 o 
  -1  15   6     9295.36     9238.63    135.85 o 
   0  15   6     6786.70     6530.86    128.81 o 
   1  15   6     2166.99     2497.46     68.10 o 
   2  15   6     2245.70     2182.76     59.30 o 
   3  15   6      929.41     1029.18     34.31 o 
   4  15   6    11639.37    11259.52    170.38 o 
   5  15   6     3867.96     3819.02     89.87 o 
   6  15   6      111.54      109.17     19.96 o 
   7  15   6     6979.45     6832.84    143.35 o 
  -8  16   6     3211.30     3289.78     87.38 o 
  -7  16   6      134.37      163.84     22.29 o 
  -6  16   6     3080.31     2978.04     82.40 o 
  -5  16   6     9142.60     8950.97    111.72 o 
  -4  16   6      338.36      420.72     17.97 o 
  -3  16   6    10724.00    10850.30    125.57 o 
  -2  16   6    21814.78    21529.90    283.31 o 
  -1  16   6      701.24      828.71     25.32 o 
   0  16   6     1307.78     1461.74     32.40 o 
   1  16   6     5692.79     5434.65    147.22 o 
   2  16   6      503.66      716.54     39.90 o 
   3  16   6     6132.10     6129.70    104.14 o 
   4  16   6      573.34      698.74     30.85 o 
   5  16   6     2492.50     2373.09     67.19 o 
   6  16   6     4873.43     4760.12    107.96 o 
   7  16   6      699.51      786.88     48.35 o 
  -8  17   6      364.06      334.37     41.62 o 
  -7  17   6     3437.80     3343.96     86.21 o 
  -6  17   6     4125.18     4290.28     97.92 o 
  -5  17   6       31.44       49.93     14.22 o 
  -4  17   6     7701.85     7354.97    102.53 o 
  -3  17   6     2707.30     2758.64     55.55 o 
  -2  17   6     2931.25     3216.32     75.75 o 
  -1  17   6     9213.19     8797.65    164.60 o 
   0  17   6     1081.00     1145.92     37.13 o 
   1  17   6     9511.39     9747.32    175.38 o 
   2  17   6     6807.01     6720.25    123.35 o 
   3  17   6      767.97      860.31     36.07 o 
   4  17   6     6794.04     6576.45    128.90 o 
   5  17   6     3527.62     3429.25     84.76 o 
   6  17   6      153.03      197.61     24.12 o 
   7  17   6     2214.00     2134.24     69.57 o 
  -8  18   6     3938.10     4129.60    148.05 o 
  -7  18   6      280.80      315.58     35.70 o 
  -6  18   6     2479.95     2479.04     69.54 o 
  -5  18   6     5840.12     6022.96    120.60 o 
  -4  18   6       42.72       37.66     10.44 o 
  -3  18   6     3871.90     3743.73    102.63 o 
  -2  18   6    10962.18    10961.60    189.93 o 
  -1  18   6     2677.22     2953.11     69.97 o 
   0  18   6     6876.97     6800.01    125.93 o 
   1  18   6     4295.82     4057.56    120.52 o 
   2  18   6     3980.12     4108.99     76.89 o 
   3  18   6     7989.86     8046.81    129.95 o 
   4  18   6     2031.83     2118.83     60.63 o 
   5  18   6     2112.06     2044.68     62.30 o 
   6  18   6     5371.47     5353.67    227.70 o 
  -7  19   6     3280.42     3300.87    110.99 o 
  -6  19   6     1515.30     1645.19     71.14 o 
  -5  19   6     1451.28     1406.56    130.33 o 
  -4  19   6     8260.48     8235.38    275.94 o 
  -3  19   6      938.68      975.48     40.46 o 
  -2  19   6     3252.08     3369.63    116.86 o 
  -1  19   6     8798.14     8616.94    215.29 o 
   0  19   6      106.74      118.04     29.77 o 
   1  19   6    10779.33    10628.04    253.24 o 
   2  19   6     3192.88     3158.55    110.76 o 
   3  19   6       13.86       29.13     31.94 o 
   4  19   6     7349.67     6640.31    262.76 o 
   5  19   6     3424.04     3372.36    171.64 o 
   6  19   6      211.45      214.43     57.39 o 
  -7  20   6      473.22      446.97     71.53 o 
  -6  20   6     3411.71     3101.08    163.91 o 
  -5  20   6     6514.08     6524.04    261.20 o 
  -4  20   6      119.50      147.57     32.26 o 
  -3  20   6     6272.99     5991.23    169.20 o 
  -2  20   6    10326.86    10277.46    249.82 o 
  -1  20   6     1816.86     1798.69     84.10 o 
   0  20   6     3179.51     3108.48    111.37 o 
   1  20   6     3342.91     3392.34    118.18 o 
   2  20   6     2901.77     3032.82    111.36 o 
   3  20   6     4260.14     4351.65    160.47 o 
   4  20   6       93.03       99.80     46.93 o 
   5  20   6     5268.43     5015.86    224.27 o 
  -6  21   6     1199.96     1292.50    106.12 o 
  -5  21   6     1903.67     2080.72    136.50 o 
  -4  21   6     9977.74     9207.59    334.76 o 
  -3  21   6     2420.01     2359.52     97.73 o 
  -2  21   6      881.92     1106.09    100.58 o 
  -1  21   6     5244.08     5133.54    155.21 o 
   0  21   6      779.69      736.16     55.99 o 
   1  21   6     3453.05     3410.98    122.24 o 
   2  21   6     1289.56     1339.19     73.37 o 
   3  21   6      422.60      350.07     63.56 o 
   4  21   6     7574.82     7495.45    295.56 o 
   5  21   6     1710.61     1800.93    127.52 o 
  -5  22   6     7672.08     7636.55    300.95 o 
  -4  22   6       48.78       95.97     45.99 o 
  -3  22   6     2857.58     2706.99    107.92 o 
  -2  22   6     7839.92     7865.93    211.89 o 
  -1  22   6       65.55       86.14     29.54 o 
   0  22   6     1993.75     2087.40    150.28 o 
   1  22   6     1637.85     1677.29     86.11 o 
   2  22   6     1120.20     1265.00     74.60 o 
   3  22   6     3374.21     3067.82    169.37 o 
   4  22   6      457.25      606.43     85.66 o 
  -4  23   6     3578.18     3472.15    183.43 o 
  -3  23   6     2088.62     2258.48    167.15 o 
  -2  23   6      535.78      560.81     85.12 o 
  -1  23   6     2752.82     2901.11    114.73 o 
   0  23   6      671.49      686.57     58.75 o 
   1  23   6     2559.89     2703.17    112.69 o 
   2  23   6     4015.37     4114.41    208.88 o 
   3  23   6      168.72      195.30     56.07 o 
  -3  24   6     1260.93     1145.85    105.96 o 
  -2  24   6     4743.89     4769.71    157.88 o 
  -1  24   6      251.12      212.12     40.31 o 
   0  24   6     1456.22     1407.65    112.21 o 
   1  24   6     1298.97     1375.04     86.33 o 
   2  24   6      885.66      859.12     98.55 o 
 -11   1   7        0.16        1.28     12.94 o 
 -10   1   7      159.94      183.41     20.75 o 
  -9   1   7      272.64      300.88     17.97 o 
  -8   1   7        0.52       -1.54      7.30 o 
  -7   1   7       51.44       53.39      6.87 o 
  -6   1   7     1219.65     1134.05     22.00 o 
  -5   1   7      405.02      322.21     12.66 o 
  -4   1   7       62.47       40.98      6.74 o 
  -3   1   7        0.47       15.93      7.95 o 
  -2   1   7     1124.85     1001.50     30.64 o 
  -1   1   7        8.33        2.86      6.73 o 
   0   1   7       84.64       48.32      9.30 o 
   1   1   7      273.40      324.65     18.05 o 
   2   1   7     1032.54     1061.10     35.53 o 
   3   1   7      117.06      109.20      8.36 o 
   4   1   7      129.26      108.15      8.59 o 
   5   1   7      190.19      173.35     10.62 o 
   6   1   7      949.96      807.18     31.33 o 
   7   1   7      875.09      857.78     33.40 o 
   8   1   7       19.03       -0.51     19.88 o 
   9   1   7        5.95       -1.27     11.74 o 
 -11   2   7       28.27       41.53     15.24 o 
 -10   2   7        2.90       -2.05     11.95 o 
  -9   2   7       63.49       65.95     11.47 o 
  -8   2   7      477.48      473.21     20.25 o 
  -7   2   7     1664.63     1649.64     30.76 o 
  -6   2   7      293.88      260.06     11.53 o 
  -5   2   7      828.60      802.74     17.74 o 
  -4   2   7      181.73      163.97     12.06 o 
  -3   2   7     1313.74     1151.95     33.44 o 
  -2   2   7     1295.17     1282.27     35.44 o 
  -1   2   7      809.38      721.29     25.72 o 
   0   2   7       82.52       77.83     11.28 o 
   1   2   7      357.05      296.57     17.63 o 
   2   2   7       31.59       50.15      7.60 o 
   3   2   7      269.73      294.47     12.38 o 
   4   2   7      876.83      896.62     20.55 o 
   5   2   7      763.83      791.07     46.97 o 
   6   2   7      313.83      285.89     26.34 o 
   7   2   7       79.38       81.85     15.21 o 
   8   2   7     1059.50      970.68     36.97 o 
   9   2   7      197.69      187.49     28.98 o 
 -11   3   7        1.98      -12.96     17.88 o 
 -10   3   7        2.77       -0.26     12.67 o 
  -9   3   7        0.34       -8.91      8.52 o 
  -8   3   7      372.49      385.03     18.79 o 
  -7   3   7       41.79       36.87      8.88 o 
  -6   3   7       34.59       27.71      6.42 o 
  -5   3   7      377.94      372.92     14.17 o 
  -4   3   7       28.58       47.98      7.61 o 
  -3   3   7      361.12      381.09     19.82 o 
  -2   3   7      910.58      966.45     30.72 o 
  -1   3   7       40.01       69.31     10.45 o 
   0   3   7       46.24       54.10      9.77 o 
   1   3   7     1463.50     1501.21     40.25 o 
   2   3   7      162.64      181.71     13.73 o 
   3   3   7     4399.74     4393.59     60.04 o 
   4   3   7      747.66      770.82     20.24 o 
   5   3   7      171.01      156.38     11.84 o 
   6   3   7       38.35       28.71     15.07 o 
   7   3   7      120.86      109.69     19.69 o 
   8   3   7       10.73      -17.06     11.37 o 
   9   3   7       16.71       17.08     13.01 o 
 -11   4   7      391.33      466.10     45.37 o 
 -10   4   7       67.92       70.57     15.61 o 
  -9   4   7      209.03      202.48     15.99 o 
  -8   4   7      254.22      244.70     15.97 o 
  -7   4   7      118.41      115.44     10.14 o 
  -6   4   7       12.97        6.23      6.55 o 
  -5   4   7     1952.24     1827.50     31.07 o 
  -4   4   7      391.78      377.57     15.52 o 
  -3   4   7     2223.27     2183.31     51.12 o 
  -2   4   7      369.44      352.59     19.13 o 
  -1   4   7      178.40      231.87     22.03 o 
   0   4   7      988.20      859.49     29.45 o 
   1   4   7        0.31       64.34     18.27 o 
   2   4   7      275.46      248.66     23.85 o 
   3   4   7       67.48       61.05      7.70 o 
   4   4   7      774.92      819.26     21.18 o 
   5   4   7      362.59      387.28     16.97 o 
   6   4   7        0.42      -10.52     12.34 o 
   7   4   7        1.38      -17.28     11.52 o 
   8   4   7      174.51      156.37     19.03 o 
   9   4   7       28.19        3.81     12.49 o 
 -10   5   7      486.53      534.43     34.33 o 
  -9   5   7      330.23      360.23     20.46 o 
  -8   5   7       16.13        3.63      8.52 o 
  -7   5   7     1223.95     1181.80     26.42 o 
  -6   5   7     2754.19     2771.04     42.34 o 
  -5   5   7      276.57      264.07     12.77 o 
  -4   5   7      317.90      245.96     13.65 o 
  -3   5   7      694.63      746.75     28.07 o 
  -2   5   7      217.11      207.08     16.79 o 
  -1   5   7      337.70      318.57     19.00 o 
   0   5   7      373.64      337.10     26.43 o 
   1   5   7     1749.08     1582.93     43.05 o 
   2   5   7      651.35      569.90     25.47 o 
   3   5   7      244.20      214.11     13.01 o 
   4   5   7       79.59       99.84      9.60 o 
   5   5   7       54.44       27.66     11.06 o 
   6   5   7     2002.24     2006.46     78.11 o 
   7   5   7       25.21       -2.94     13.66 o 
   8   5   7      123.19      136.58     23.37 o 
   9   5   7       52.79       77.19     15.92 o 
 -10   6   7       23.94       18.55     13.49 o 
  -9   6   7       60.83       48.45     11.07 o 
  -8   6   7      978.70      941.31     28.91 o 
  -7   6   7      278.53      271.36     16.32 o 
  -6   6   7      118.11       94.63      9.94 o 
  -5   6   7     1822.55     1844.93     32.02 o 
  -4   6   7      766.07      895.85     24.82 o 
  -3   6   7       84.80       67.94     10.23 o 
  -2   6   7      734.20      698.49     27.87 o 
  -1   6   7      105.22       92.45     12.62 o 
   0   6   7      529.96      477.02     23.26 o 
   1   6   7      975.05      907.70     31.78 o 
   2   6   7      611.11      613.00     20.65 o 
   3   6   7       29.36       26.34      7.44 o 
   4   6   7       87.78       76.85      9.69 o 
   5   6   7      131.82      112.77     15.39 o 
   6   6   7      397.08      341.50     29.43 o 
   7   6   7       43.72       12.67     15.61 o 
   8   6   7      140.31       81.58     20.96 o 
   9   6   7       10.64      -19.43     14.65 o 
 -10   7   7      101.68      137.04     22.46 o 
  -9   7   7        2.82      -13.44      8.96 o 
  -8   7   7        0.13       -5.13      8.53 o 
  -7   7   7       62.55       37.62     10.24 o 
  -6   7   7      109.71       90.64      9.83 o 
  -5   7   7     5979.52     5755.91     66.04 o 
  -4   7   7      136.43      111.47     10.86 o 
  -3   7   7      306.54      324.00     17.19 o 
  -2   7   7      918.67      881.91     31.99 o 
  -1   7   7     3076.70     3251.37     70.90 o 
   0   7   7       15.98       -0.66     13.83 o 
   1   7   7      234.61      242.69     31.21 o 
   2   7   7      942.24      896.69     24.77 o 
   3   7   7       28.48       19.30      7.70 o 
   4   7   7     1473.57     1534.48     40.99 o 
   5   7   7     1748.14     1677.06     52.94 o 
   6   7   7      218.48      180.95     23.69 o 
   7   7   7      198.59      168.76     24.32 o 
   8   7   7        0.71      -26.65     22.28 o 
   9   7   7       13.46       -1.29     17.36 o 
 -10   8   7       18.68       -4.04     25.65 o 
  -9   8   7      136.71       98.96     13.66 o 
  -8   8   7       70.44       53.70     10.43 o 
  -7   8   7     4046.00     4052.78     62.90 o 
  -6   8   7      294.30      282.07     16.43 o 
  -5   8   7     1320.48     1360.15     25.74 o 
  -4   8   7    10126.89     9915.38    128.46 o 
  -3   8   7     1330.78     1230.84     32.91 o 
  -2   8   7      637.35      660.50     34.17 o 
  -1   8   7      477.91      508.76     25.50 o 
   0   8   7       24.75       49.66     11.63 o 
   1   8   7        1.98        2.78      8.83 o 
   2   8   7     2346.16     2389.87     46.13 o 
   3   8   7      397.32      361.45     23.72 o 
   4   8   7     3244.87     3540.03     79.33 o 
   5   8   7     1036.27     1115.91     36.09 o 
   6   8   7      783.46      777.16     39.81 o 
   7   8   7      811.84      852.66     43.73 o 
   8   8   7      357.03      402.94     34.77 o 
   9   8   7      342.97      334.58     34.09 o 
 -10   9   7       91.85       62.63     29.52 o 
  -9   9   7       13.88      -16.02     10.84 o 
  -8   9   7        5.92       -1.83      8.56 o 
  -7   9   7      171.99      130.48     12.33 o 
  -6   9   7      168.56      150.12     12.12 o 
  -5   9   7     1415.53     1537.19     29.79 o 
  -4   9   7     3432.77     3260.22     55.41 o 
  -3   9   7      718.60      656.18     21.42 o 
  -2   9   7     3563.10     3513.98     71.86 o 
  -1   9   7       89.34      105.46     14.96 o 
   0   9   7     1514.62     1458.61     44.50 o 
   1   9   7     1179.21     1227.36     40.74 o 
   2   9   7      103.87       88.91     18.17 o 
   3   9   7      160.17      146.19     22.25 o 
   4   9   7     2812.13     2845.73     69.35 o 
   5   9   7     1387.85     1326.35     48.73 o 
   6   9   7       33.05       19.58     15.34 o 
   7   9   7      488.98      462.16     34.66 o 
   8   9   7      308.63      263.21     30.29 o 
 -10  10   7        6.03      -18.90     25.85 o 
  -9  10   7        2.21       -7.28     15.01 o 
  -8  10   7      928.80      990.79     29.08 o 
  -7  10   7      424.99      399.20     18.63 o 
  -6  10   7      932.54      855.44     22.41 o 
  -5  10   7      523.59      486.15     17.65 o 
  -4  10   7     1323.29     1319.60     32.18 o 
  -3  10   7       61.45       48.91      9.06 o 
  -2  10   7        3.19        9.60      7.97 o 
  -1  10   7     2628.98     2704.02     66.35 o 
   0  10   7      226.98      265.43     22.05 o 
   1  10   7      156.12      192.87     19.17 o 
   2  10   7      395.85      316.82     24.18 o 
   3  10   7      272.94      286.39     29.60 o 
   4  10   7       12.39       -8.79     11.75 o 
   5  10   7      146.71      139.70     20.27 o 
   6  10   7      219.75      220.91     25.21 o 
   7  10   7      122.23       90.83     21.21 o 
   8  10   7       31.55       33.54     18.45 o 
 -10  11   7      727.56      750.65     69.03 o 
  -9  11   7      765.89      779.89     36.98 o 
  -8  11   7       16.58       -5.77      9.72 o 
  -7  11   7      652.20      645.53     22.24 o 
  -6  11   7     1936.52     2012.56     41.02 o 
  -5  11   7      807.54      747.53     20.11 o 
  -4  11   7       16.60       -2.58      6.86 o 
  -3  11   7     1729.29     1766.17     37.32 o 
  -2  11   7      819.96      800.81     27.38 o 
  -1  11   7      121.31       99.27     16.01 o 
   0  11   7       73.56       55.79      7.80 o 
   1  11   7     2656.73     2582.55     90.89 o 
   2  11   7      388.22      366.28     37.79 o 
   3  11   7     2320.52     2117.75     72.97 o 
   4  11   7     1546.58     1529.17     42.58 o 
   5  11   7       13.61       -2.42     13.02 o 
   6  11   7     1078.99      963.66     45.03 o 
   7  11   7      585.54      594.01     37.40 o 
   8  11   7      135.58      116.17     23.60 o 
  -9  12   7      120.02      110.52     18.48 o 
  -8  12   7      730.47      739.12     27.25 o 
  -7  12   7        0.49      -13.40      9.42 o 
  -6  12   7       60.79       39.42      9.20 o 
  -5  12   7     5540.74     5602.89     66.92 o 
  -4  12   7      481.54      455.58     16.85 o 
  -3  12   7      281.89      245.70     15.31 o 
  -2  12   7     2575.44     2438.64     39.93 o 
  -1  12   7        1.61       -2.61      6.04 o 
   0  12   7     1887.32     2027.19     59.01 o 
   1  12   7      520.22      479.71     35.83 o 
   2  12   7      371.44      343.36     33.36 o 
   3  12   7       63.32       57.49     20.96 o 
   4  12   7      618.82      655.55     29.02 o 
   5  12   7        1.08      -15.17     20.62 o 
   6  12   7      239.27      195.88     24.30 o 
   7  12   7       34.54       -6.66     16.90 o 
   8  12   7       63.14       61.47     20.63 o 
  -9  13   7      142.41      158.90     30.55 o 
  -8  13   7        0.33      -15.76     11.33 o 
  -7  13   7       57.88       53.02     11.30 o 
  -6  13   7        7.29      -10.71      7.14 o 
  -5  13   7      913.76      905.72     22.52 o 
  -4  13   7     1118.61     1078.88     24.82 o 
  -3  13   7       48.92       22.98      8.11 o 
  -2  13   7     2273.19     2338.33     39.48 o 
  -1  13   7     1995.21     2059.81     38.67 o 
   0  13   7      856.52      876.85     64.85 o 
   1  13   7      830.71      816.17     48.32 o 
   2  13   7      276.46      251.82     31.58 o 
   3  13   7     1603.27     1477.16     70.02 o 
   4  13   7      300.95      252.77     21.21 o 
   5  13   7      810.54      762.27     40.19 o 
   6  13   7      316.59      296.95     29.34 o 
   7  13   7     1123.29     1183.46     51.94 o 
  -9  14   7       77.53       52.40     35.14 o 
  -8  14   7       63.57       51.35     14.93 o 
  -7  14   7     1718.14     1725.04     39.19 o 
  -6  14   7       27.61        8.24      8.76 o 
  -5  14   7      535.14      520.17     18.81 o 
  -4  14   7     3197.67     3176.97     50.54 o 
  -3  14   7      729.59      741.76     25.59 o 
  -2  14   7     1157.94     1155.80     27.75 o 
  -1  14   7      788.35      699.00     21.74 o 
   0  14   7       50.41       46.81     23.09 o 
   1  14   7      331.95      311.61     34.87 o 
   2  14   7      349.88      298.23     33.62 o 
   3  14   7       55.55       55.30     16.49 o 
   4  14   7     1901.52     1978.91     51.13 o 
   5  14   7      849.41      893.78     41.36 o 
   6  14   7      866.13      871.67     43.09 o 
   7  14   7      663.77      647.59     41.79 o 
  -8  15   7        4.86      -22.53     15.02 o 
  -7  15   7       69.46       40.15     14.34 o 
  -6  15   7       74.46       71.42     11.39 o 
  -5  15   7      497.52      529.53     19.33 o 
  -4  15   7      855.28      781.95     23.81 o 
  -3  15   7     3343.98     3238.21     55.67 o 
  -2  15   7     1559.58     1470.37     32.10 o 
  -1  15   7        2.49      106.05     15.09 o 
   0  15   7     1282.50     1259.21     38.22 o 
   1  15   7     4006.71     3816.30     77.91 o 
   2  15   7       39.99       28.25     19.34 o 
   3  15   7       69.79       28.93     13.18 o 
   4  15   7     1826.47     1822.33     56.08 o 
   5  15   7      398.51      349.53     29.14 o 
   6  15   7      554.18      528.34     37.16 o 
   7  15   7      570.35      601.46     39.55 o 
  -8  16   7      541.14      545.58     50.13 o 
  -7  16   7       75.94       36.50     17.86 o 
  -6  16   7       60.25       35.85     13.33 o 
  -5  16   7      121.36      117.11     11.16 o 
  -4  16   7     2965.80     3000.38     49.10 o 
  -3  16   7      185.99      181.35     14.37 o 
  -2  16   7       13.54      -11.66      7.77 o 
  -1  16   7     2109.02     2082.16     45.61 o 
   0  16   7      123.15      211.79     18.82 o 
   1  16   7      404.23      522.20     59.11 o 
   2  16   7     2043.82     2145.53     63.33 o 
   3  16   7      705.55      649.85     28.87 o 
   4  16   7      746.45      725.35     36.03 o 
   5  16   7      428.96      418.56     31.41 o 
   6  16   7      344.87      334.55     30.31 o 
  -8  17   7      158.23      134.26     32.08 o 
  -7  17   7      174.93      201.11     25.10 o 
  -6  17   7      974.65      991.19     58.36 o 
  -5  17   7       44.71       29.55     11.88 o 
  -4  17   7        7.81        3.33      8.29 o 
  -3  17   7        4.44      -10.92      7.28 o 
  -2  17   7      191.95      173.90     15.57 o 
  -1  17   7       96.12      112.71     15.61 o 
   0  17   7        0.13        2.25     11.79 o 
   1  17   7     1210.28     1249.25     66.99 o 
   2  17   7       97.39       65.71     16.72 o 
   3  17   7        0.38      -11.63     10.56 o 
   4  17   7     1648.35     1652.84     53.94 o 
   5  17   7       12.14      -12.08     13.69 o 
   6  17   7       21.90       16.55     16.98 o 
  -7  18   7        1.62      -21.68     14.46 o 
  -6  18   7       59.38       51.99     26.83 o 
  -5  18   7     1034.08     1002.32     42.00 o 
  -4  18   7      682.86      681.54     25.87 o 
  -3  18   7      204.00      172.15     21.56 o 
  -2  18   7     1638.13     1598.69     70.16 o 
  -1  18   7       73.22       98.99     23.11 o 
   0  18   7      393.82      389.09     42.87 o 
   1  18   7      152.77      135.47     26.52 o 
   2  18   7        6.28       -5.06     10.80 o 
   3  18   7      208.05      193.75     19.26 o 
   4  18   7        3.42       -8.06     13.59 o 
   5  18   7      119.80      101.28     45.21 o 
   6  18   7       73.95       43.89     40.45 o 
  -7  19   7       60.29       36.68     23.17 o 
  -6  19   7       27.99      -24.96     19.71 o 
  -5  19   7     1271.89     1258.78     60.09 o 
  -4  19   7     1066.23      995.14     76.41 o 
  -3  19   7       72.00       74.19     26.67 o 
  -2  19   7     1241.80     1253.66     91.40 o 
  -1  19   7     1788.68     1805.91     82.76 o 
   0  19   7      721.79      773.50     56.34 o 
   1  19   7      101.83       89.45     29.25 o 
   2  19   7       13.16       15.55     23.52 o 
   3  19   7        0.62      -30.97     20.65 o 
   4  19   7      218.87      199.59     54.58 o 
   5  19   7       70.85      -28.27     36.86 o 
  -6  20   7       35.21       17.73     36.62 o 
  -5  20   7      456.80      327.97     65.28 o 
  -4  20   7      665.89      694.74     56.93 o 
  -3  20   7     1216.82     1174.32     69.11 o 
  -2  20   7      969.06      969.90     64.31 o 
  -1  20   7       22.22       30.38     24.92 o 
   0  20   7      645.61      553.07     51.45 o 
   1  20   7       65.25       -0.42     35.92 o 
   2  20   7       14.66      -28.14     20.35 o 
   3  20   7       53.60       70.20     40.68 o 
   4  20   7      138.81       80.98     48.26 o 
   5  20   7     1103.36     1085.18    100.58 o 
  -5  21   7       54.21       12.03     37.01 o 
  -4  21   7      101.61      127.05     50.44 o 
  -3  21   7      343.66      301.34     58.29 o 
  -2  21   7      921.31      958.56     65.61 o 
  -1  21   7      296.09      261.25     40.97 o 
   0  21   7      726.88      737.82     60.63 o 
   1  21   7     1490.84     1513.83     80.78 o 
   2  21   7       92.28       59.12     28.86 o 
   3  21   7        4.79       -8.20     34.36 o 
   4  21   7      598.91      698.49     91.60 o 
  -5  22   7      356.16      310.32     66.61 o 
  -4  22   7      104.06      115.57     48.96 o 
  -3  22   7      190.89      184.57     37.82 o 
  -2  22   7        2.10       -6.35     24.62 o 
  -1  22   7      943.59      862.42     62.45 o 
   0  22   7     1229.58     1259.46     76.44 o 
   1  22   7       87.62       33.93     29.73 o 
   2  22   7      527.26      546.95     56.54 o 
   3  22   7      612.74      551.77     82.30 o 
  -3  23   7       42.89      -11.77     25.85 o 
  -2  23   7      349.76      225.92     41.17 o 
  -1  23   7      308.56      278.18     43.84 o 
   0  23   7       66.59       34.72     29.59 o 
   1  23   7     1281.39     1284.50    112.88 o 
   2  23   7      738.99      690.14     91.83 o 
  -1  24   7      361.52      320.85     46.47 o 
   0  24   7     1110.32     1131.50     75.93 o 
 -10   0   8      815.56      681.55     55.36 o 
  -9   0   8    11261.94    11576.32    204.48 o 
  -8   0   8     2862.99     2808.81     72.81 o 
  -7   0   8     1873.82     1781.99    115.52 o 
  -6   0   8     6733.30     6463.45    103.25 o 
  -5   0   8     2015.12     1951.85     52.53 o 
  -4   0   8     1679.58     1278.81     46.65 o 
  -3   0   8     7823.61     7422.38    159.66 o 
  -2   0   8    13601.54    13613.83    270.03 o 
  -1   0   8    22429.19    21329.17    574.64 o 
   0   0   8     9855.46    10633.78    307.74 o 
   1   0   8     1672.92     1662.32     76.99 o 
   2   0   8    19488.83    19048.00    518.50 o 
   3   0   8     1194.56     1336.27     80.23 o 
   4   0   8      206.55      196.92     15.97 o 
   5   0   8     4052.86     4246.44    112.88 o 
   6   0   8     1460.19     1422.83     62.31 o 
   7   0   8     7850.48     7619.06    475.16 o 
   8   0   8     6006.32     5915.53    158.36 o 
   9   0   8     1587.09     1745.35     76.54 o 
 -10   1   8     2714.35     2857.64     81.47 o 
  -9   1   8      599.05      623.47     53.83 o 
  -8   1   8     6026.44     6026.58     85.77 o 
  -7   1   8    15101.52    15166.51    174.17 o 
  -6   1   8       37.99       23.15     11.16 o 
  -5   1   8     7478.75     7026.73     76.67 o 
  -4   1   8     8117.19     7978.89    119.99 o 
  -3   1   8     1318.20     1356.66     39.22 o 
  -2   1   8     3202.82     2883.64     63.24 o 
  -1   1   8     2665.92     2813.97     62.78 o 
   0   1   8    36693.04    34388.13    520.85 o 
   1   1   8     6371.99     5993.88    110.54 o 
   2   1   8      910.02     1363.47     50.38 o 
   3   1   8    10399.84    10520.02    153.72 o 
   4   1   8     7063.48     7047.70     94.83 o 
   5   1   8      602.09      562.25     23.08 o 
   6   1   8     8236.22     8126.48    136.13 o 
   7   1   8      831.27      932.77     37.61 o 
   8   1   8     3598.25     3334.54     76.34 o 
   9   1   8     5554.12     5721.34    111.33 o 
 -10   2   8      198.80      168.13     23.68 o 
  -9   2   8     9658.29     9931.16    128.14 o 
  -8   2   8     3769.18     3808.26     63.40 o 
  -7   2   8      851.85      801.27     37.40 o 
  -6   2   8    14316.23    14082.43    138.92 o 
  -5   2   8      784.86      746.86     22.94 o 
  -4   2   8     1088.68      964.57     33.14 o 
  -3   2   8    16887.88    15803.61    252.45 o 
  -2   2   8     1457.51     1822.02    101.19 o 
  -1   2   8    22809.16    22060.31    343.18 o 
   0   2   8    12302.22    11289.17    187.80 o 
   1   2   8       33.98      391.61     37.40 o 
   2   2   8    16977.61    16451.93    263.23 o 
   3   2   8     4874.48     4744.54     91.84 o 
   4   2   8      287.08      237.37     14.79 o 
   5   2   8     3907.38     3939.55     73.17 o 
   6   2   8      302.10      288.77     23.17 o 
   7   2   8     4021.59     3729.42     79.96 o 
   8   2   8     6685.37     6570.64    120.75 o 
   9   2   8      957.39      961.43     41.23 o 
 -10   3   8     4236.92     4543.18    113.55 o 
  -9   3   8      195.86      238.82     19.66 o 
  -8   3   8     3726.81     3645.54     60.78 o 
  -7   3   8    14694.41    14511.73    168.00 o 
  -6   3   8     1389.28     1335.06     31.62 o 
  -5   3   8     9358.43     8802.39     98.87 o 
  -4   3   8    20041.48    18525.73    249.34 o 
  -3   3   8     2764.95     3116.00     88.00 o 
  -2   3   8    16634.57    15789.89    252.93 o 
  -1   3   8    16466.79    15771.06    253.14 o 
   0   3   8     1418.26     2195.35     54.23 o 
   1   3   8     5699.80     5533.06    104.44 o 
   2   3   8     4567.77     4948.49     96.55 o 
   3   3   8     5771.38     5568.33     90.66 o 
   4   3   8     1310.51     1268.09     30.32 o 
   5   3   8      280.23      247.93     15.29 o 
   6   3   8     6808.08     6655.22    146.84 o 
   7   3   8     1434.84     1345.05     44.52 o 
   8   3   8      531.36      454.15     30.50 o 
   9   3   8     4940.95     4883.94     99.47 o 
 -10   4   8      109.02      111.62     22.85 o 
  -9   4   8    13971.67    14288.70    187.73 o 
  -8   4   8     5517.45     5488.03     80.55 o 
  -7   4   8       34.53      126.51     25.25 o 
  -6   4   8    16663.10    16506.13    171.14 o 
  -5   4   8     2121.31     2102.67     36.46 o 
  -4   4   8     2695.50     2693.72     53.46 o 
  -3   4   8    15013.55    14434.99    233.88 o 
  -2   4   8      119.69      360.89     24.79 o 
  -1   4   8    11924.11    12197.63    222.28 o 
   0   4   8    24584.44    23501.98    365.64 o 
   1   4   8      811.85     1321.41     43.03 o 
   2   4   8    19090.70    18941.93    300.76 o 
   3   4   8     7769.62     7714.23    118.03 o 
   4   4   8      224.15      187.81     16.56 o 
   5   4   8     3977.93     4044.42     62.10 o 
   6   4   8       63.03       68.66     18.02 o 
   7   4   8     1105.45      941.49     45.64 o 
   8   4   8     6263.97     6394.78    118.95 o 
 -10   5   8     5295.57     5797.89    138.50 o 
  -9   5   8      291.54      366.20     23.52 o 
  -8   5   8     5791.87     5802.85     84.13 o 
  -7   5   8    22208.13    21875.09    240.11 o 
  -6   5   8       36.76       56.87      9.08 o 
  -5   5   8     3084.12     3008.44     44.83 o 
  -4   5   8     9550.72     9330.97    121.99 o 
  -3   5   8     3178.43     3211.30     75.40 o 
  -2   5   8     6767.18     6405.60    118.07 o 
  -1   5   8     2809.35     3231.20     74.25 o 
   0   5   8    12092.38    11394.85    191.72 o 
   1   5   8    21809.25    20950.96    330.46 o 
   2   5   8      900.48     1366.09    124.86 o 
   3   5   8    14245.63    13737.64    194.23 o 
   4   5   8     7610.87     7803.77    120.00 o 
   5   5   8      467.72      511.33     20.50 o 
   6   5   8     5558.77     5658.05    124.08 o 
   7   5   8      520.73      509.78     35.94 o 
   8   5   8      958.08      961.48     49.19 o 
 -10   6   8      665.17      659.72     40.76 o 
  -9   6   8    11146.95    11332.98    173.27 o 
  -8   6   8     5727.79     5623.49     82.51 o 
  -7   6   8       26.52       84.64     14.92 o 
  -6   6   8     9076.45     9044.08    103.68 o 
  -5   6   8        9.88       20.31      6.95 o 
  -4   6   8      791.05      655.30     21.97 o 
  -3   6   8     2916.28     2796.60     64.76 o 
  -2   6   8     5249.92     5797.09    111.14 o 
  -1   6   8    30470.51    29250.80    495.79 o 
   0   6   8     7947.45     8198.00    146.44 o 
   1   6   8     2700.21     3400.12     79.87 o 
   2   6   8    25149.44    25030.40    390.99 o 
   3   6   8     8671.05     9055.16    135.53 o 
   4   6   8     1481.17     1544.94     38.60 o 
   5   6   8     6619.20     6523.21    133.62 o 
   6   6   8       28.35       57.61     21.29 o 
   7   6   8     1973.42     2035.03     75.39 o 
   8   6   8     5214.62     5124.00    123.03 o 
 -10   7   8     2427.85     2536.35     80.47 o 
  -9   7   8       34.84       82.43     19.66 o 
  -8   7   8     3632.15     3645.61     61.73 o 
  -7   7   8    11028.89    10851.47    132.85 o 
  -6   7   8        4.23       16.08      7.60 o 
  -5   7   8     3072.03     2881.14     44.15 o 
  -4   7   8     1777.97     1673.99     36.11 o 
  -3   7   8     3892.91     3771.99     67.95 o 
  -2   7   8     6381.57     5951.72    113.89 o 
   0   7   8    25044.46    24932.74    389.99 o 
   1   7   8    20037.90    19427.64    341.29 o 
   3   7   8    18791.16    18524.58    255.40 o 
   4   7   8    11193.88    11023.15    161.52 o 
   5   7   8        4.33       37.97     16.19 o 
   6   7   8     6877.44     6602.07    138.39 o 
   7   7   8     1676.43     1713.15     61.74 o 
   8   7   8     2089.54     2146.28     73.38 o 
 -10   8   8      316.82      335.67     42.25 o 
  -9   8   8     6305.53     6682.03    105.80 o 
  -8   8   8     2737.43     2866.03     58.51 o 
  -7   8   8      405.22      382.00     20.29 o 
  -6   8   8     6548.18     6642.75     82.05 o 
  -5   8   8     1016.12      987.08     24.16 o 
  -4   8   8     3102.97     2924.07     62.40 o 
  -3   8   8     3470.57     3179.64     60.92 o 
  -2   8   8     3731.35     4204.79     88.94 o 
  -1   8   8    24204.45    23186.56    365.96 o 
   0   8   8     8720.92     8817.37    158.12 o 
   1   8   8     3304.73     3665.15    111.64 o 
   2   8   8    18134.51    18091.16    249.51 o 
   3   8   8     5660.02     5624.62     92.05 o 
   4   8   8      496.74      429.59     33.63 o 
   5   8   8     5151.70     5186.80    113.67 o 
   6   8   8        4.07       20.42     15.58 o 
   7   8   8     3757.20     3621.68     95.84 o 
   8   8   8     4000.24     3995.49    122.38 o 
 -10   9   8     3078.63     3315.26     99.05 o 
  -9   9   8      317.07      405.52     24.98 o 
  -8   9   8     3971.07     4014.88     61.90 o 
  -7   9   8     5881.34     5880.61     83.67 o 
  -6   9   8       79.16       70.15     10.08 o 
  -5   9   8     5147.26     5102.03     66.51 o 
  -4   9   8     6151.96     5894.61     86.53 o 
  -3   9   8     1868.78     2029.44     53.97 o 
  -2   9   8    12499.63    12852.56    217.92 o 
  -1   9   8     3761.11     4040.13     88.28 o 
   0   9   8     9464.98     9982.23    176.86 o 
   1   9   8     7698.30     7529.91    140.82 o 
   2   9   8     2437.06     2685.92     51.92 o 
   3   9   8     1665.52     1544.89     49.10 o 
   4   9   8     3386.54     3368.00     96.46 o 
   5   9   8      562.78      532.40     33.80 o 
   6   9   8     4831.35     5028.75    114.69 o 
   7   9   8     1449.53     1484.75     58.55 o 
   8   9   8     1554.56     1518.10     61.14 o 
 -10  10   8      457.13      426.20     56.85 o 
  -9  10   8     7185.86     7632.14    117.75 o 
  -8  10   8     4943.47     5133.67     73.47 o 
  -7  10   8      492.76      554.31     21.46 o 
  -6  10   8     8735.66     8812.43    103.24 o 
  -5  10   8     4284.09     4085.44     57.28 o 
  -4  10   8     1188.80     1251.86     50.70 o 
  -3  10   8     6199.54     6086.15     87.88 o 
  -2  10   8      912.15     1113.77     32.92 o 
  -1  10   8    16804.83    16514.36    273.28 o 
   0  10   8    11891.62    11543.33    201.27 o 
   2  10   8    12442.04    11926.80    207.55 o 
   3  10   8     7635.67     7689.56    223.64 o 
   4  10   8       14.37       13.08     13.31 o 
   5  10   8     2729.78     2833.59     76.68 o 
   6  10   8       23.90       47.00     16.83 o 
   7  10   8     3330.33     3305.05     90.89 o 
   8  10   8     2313.70     2467.51     79.67 o 
  -9  11   8      107.74      146.86     17.84 o 
  -8  11   8     5887.61     5883.11     81.12 o 
  -7  11   8    10850.19    11015.29    126.90 o 
  -6  11   8     1047.81     1123.35     28.08 o 
  -5  11   8     3819.60     3730.31     54.25 o 
  -4  11   8     4831.74     4776.69     75.48 o 
  -3  11   8     1614.20     1711.41     37.50 o 
  -2  11   8     7063.71     6917.47    110.96 o 
  -1  11   8       14.64      278.62     43.18 o 
   0  11   8    15121.05    15373.07    277.94 o 
   1  11   8    16264.94    15475.24    266.74 o 
   2  11   8     3102.99     3487.14     83.90 o 
   3  11   8     8018.89     8021.60    187.09 o 
   4  11   8     5592.71     5488.90    114.29 o 
   5  11   8        4.74       19.36     14.44 o 
   6  11   8     1629.71     1564.72     77.95 o 
   7  11   8     1426.06     1337.88     55.86 o 
  -9  12   8     5517.72     5770.92    126.18 o 
  -8  12   8     4245.82     4357.00     66.46 o 
  -7  12   8      989.61     1080.87     29.20 o 
  -6  12   8     6895.36     6847.13     86.02 o 
  -5  12   8      798.78      821.25     21.74 o 
  -4  12   8      455.36      383.67     18.14 o 
  -3  12   8     2381.62     2431.13     47.29 o 
  -2  12   8     3283.99     3403.08     66.69 o 
  -1  12   8    15543.89    15075.50    216.21 o 
   0  12   8     5746.05     5673.82    126.89 o 
   1  12   8     2578.35     3070.79    102.00 o 
   2  12   8    18432.71    17933.12    366.82 o 
   3  12   8     7652.83     7500.67    179.98 o 
   4  12   8      833.86      875.45     54.17 o 
   5  12   8     4021.58     3783.89     92.39 o 
   6  12   8      138.17      165.56     23.65 o 
   7  12   8     2611.88     2565.74     91.91 o 
  -9  13   8       64.03      115.41     38.73 o 
  -8  13   8     4270.60     4540.12     74.06 o 
  -7  13   8     6144.54     6439.79     84.68 o 
  -6  13   8       66.74       82.99     10.89 o 
  -5  13   8     4500.56     4387.70     64.39 o 
  -4  13   8     1258.81     1188.58     29.64 o 
  -3  13   8     1765.26     1848.36     36.42 o 
  -2  13   8     7272.66     7015.73    100.09 o 
  -1  13   8       73.17      225.30     17.86 o 
   0  13   8     9404.12     9441.09    176.60 o 
   1  13   8    16448.31    16530.74    344.06 o 
   2  13   8      115.35      298.29     46.07 o 
   3  13   8     8434.05     8178.78    194.57 o 
   4  13   8     6781.90     6594.00    114.19 o 
   5  13   8      137.21      142.43     23.67 o 
   6  13   8     3891.75     3880.52     97.70 o 
   7  13   8     1168.93     1265.13     55.23 o 
  -8  14   8     2915.47     3070.10     84.11 o 
  -7  14   8      643.05      642.14     25.09 o 
  -6  14   8     7066.68     7021.01     88.25 o 
  -5  14   8      399.50      395.73     16.65 o 
  -4  14   8     4133.29     4050.29     62.82 o 
  -3  14   8     4634.46     4580.28     66.71 o 
  -2  14   8       55.66      200.04     14.02 o 
  -1  14   8     9410.03     9671.71    128.96 o 
   0  14   8     7564.21     7465.94    135.42 o 
   1  14   8      674.99      990.53     55.49 o 
   2  14   8     9201.92     9255.47    216.81 o 
   3  14   8     2332.92     2419.13     68.26 o 
   4  14   8     1821.12     1735.94     55.86 o 
   5  14   8     3143.12     3095.36     82.15 o 
   6  14   8        2.61       10.98     15.76 o 
   7  14   8     3532.21     3632.31     97.32 o 
  -8  15   8     2965.78     3112.29    107.67 o 
  -7  15   8     3950.97     4055.59     74.16 o 
  -6  15   8       16.64       37.34     10.01 o 
  -5  15   8     7064.27     7165.40     87.82 o 
  -4  15   8     2580.67     2442.46     43.65 o 
  -3  15   8      474.17      604.63     22.93 o 
  -2  15   8    15691.15    15957.49    195.43 o 
  -1  15   8     2728.13     2778.85     67.06 o 
   0  15   8       44.55      261.05     46.46 o 
   1  15   8     9429.52     9361.68    245.51 o 
   2  15   8      459.56      613.07     46.44 o 
   3  15   8     1897.07     1908.58     59.44 o 
   4  15   8     1923.03     1859.01     58.49 o 
   5  15   8      922.95      906.56     43.14 o 
   6  15   8     3521.71     3565.32     93.44 o 
  -8  16   8     4245.69     4668.94    140.47 o 
  -7  16   8      571.45      564.28     37.15 o 
  -6  16   8     8559.23     8892.16    126.38 o 
  -5  16   8     1829.60     1808.58     37.48 o 
  -4  16   8     3795.98     3881.48     59.71 o 
  -3  16   8     5412.73     5270.49     80.45 o 
  -2  16   8     1044.89     1314.04     33.10 o 
  -1  16   8     9910.80     9847.68    144.74 o 
   0  16   8     7981.30     7794.71    173.62 o 
   2  16   8     4451.76     4422.48    131.41 o 
   3  16   8     3819.86     3723.98     90.47 o 
   4  16   8      749.33      758.72     59.93 o 
   5  16   8     2441.94     2481.37     72.33 o 
   6  16   8      123.01      152.91     24.21 o 
  -7  17   8     6086.50     6183.96    147.37 o 
  -6  17   8      725.56      929.66     42.90 o 
  -5  17   8     4822.61     4780.88     77.67 o 
  -4  17   8     3511.50     3504.29     62.58 o 
  -3  17   8      181.30      308.95     18.77 o 
  -2  17   8    10637.67    10636.11    156.55 o 
  -1  17   8      356.41      502.54     38.35 o 
   0  17   8     1928.90     2210.84     89.06 o 
   1  17   8    11954.66    12095.14    280.84 o 
   2  17   8      568.03      672.83     36.13 o 
   3  17   8     1718.79     1584.28     46.35 o 
   4  17   8     3783.47     3579.21     87.49 o 
   5  17   8       19.20       14.54     15.71 o 
  -7  18   8     1692.85     1834.73     63.17 o 
  -6  18   8     4760.76     4663.08    126.78 o 
  -5  18   8     3529.66     3656.94     86.87 o 
  -4  18   8     1555.91     1551.11     55.02 o 
  -3  18   8     2024.84     2069.52     73.89 o 
  -2  18   8        2.69      195.67     26.98 o 
  -1  18   8     6799.09     6638.49    179.28 o 
   0  18   8     3507.12     3465.92    117.67 o 
   1  18   8     1005.12     1301.92     71.69 o 
   2  18   8     4918.11     4858.64    145.29 o 
   3  18   8     4329.20     4196.22    119.99 o 
   4  18   8      480.52      460.07     45.68 o 
   5  18   8     1657.79     1589.86    117.76 o 
  -6  19   8      220.06      246.76     54.90 o 
  -5  19   8     3778.08     3489.02    174.99 o 
  -4  19   8     1269.46     1213.46     68.12 o 
  -3  19   8      498.31      516.41     65.24 o 
  -2  19   8     6666.95     6750.19    184.63 o 
  -1  19   8        7.30       51.61     25.79 o 
   0  19   8     3924.57     4320.68    137.92 o 
   1  19   8     7569.25     7603.72    201.20 o 
   2  19   8      141.75      224.13     54.27 o 
   3  19   8     1949.36     1964.91    130.25 o 
   4  19   8     2087.38     2295.77    144.23 o 
  -6  20   8     2689.54     2642.79    155.55 o 
  -5  20   8      829.51      865.83     91.21 o 
  -4  20   8     2100.14     2319.58    139.62 o 
  -3  20   8     2167.31     2263.29     96.19 o 
  -2  20   8      154.27      239.55     39.42 o 
  -1  20   8     5928.61     6297.20    179.61 o 
   0  20   8     2333.49     2511.08    102.15 o 
   1  20   8     1068.66     1261.77     72.52 o 
   2  20   8     3585.32     3665.97    127.88 o 
   3  20   8     1279.80     1333.73    108.85 o 
   4  20   8     1890.82     1893.23    131.81 o 
  -5  21   8     3888.38     4114.66    201.00 o 
  -4  21   8      584.65      508.97     75.59 o 
  -3  21   8      489.89      485.36     51.27 o 
  -2  21   8     7117.43     7291.95    201.50 o 
  -1  21   8      222.09      280.59     67.04 o 
   0  21   8     1463.54     1559.44     83.35 o 
   1  21   8     5388.76     5199.69    162.04 o 
   2  21   8       95.73      108.65     33.23 o 
   3  21   8     1270.36     1380.66    116.04 o 
  -4  22   8     2293.88     2280.62    144.85 o 
  -3  22   8     2290.60     2247.25    100.22 o 
  -2  22   8        0.07       45.18     30.72 o 
  -1  22   8     4720.80     4573.39    150.85 o 
   0  22   8     4014.28     4092.11    141.41 o 
   1  22   8      417.82      434.56     73.32 o 
   2  22   8     4416.62     4153.31    208.65 o 
  -2  23   8     4821.81     4951.80    162.14 o 
  -1  23   8      270.18      309.93     45.99 o 
   0  23   8      917.29     1009.95     72.83 o 
 -10   1   9        0.83       -7.18     13.85 o 
  -9   1   9       33.75       34.18     16.66 o 
  -8   1   9      824.34      806.88     27.00 o 
  -7   1   9     1168.82     1149.39     30.69 o 
  -6   1   9        0.21       -4.89      5.50 o 
  -5   1   9       21.50       22.22      6.25 o 
  -4   1   9      534.61      523.02     23.24 o 
  -3   1   9      106.15      120.56     14.46 o 
  -2   1   9      949.50      871.74     32.15 o 
  -1   1   9      328.90      368.20     22.00 o 
   0   1   9      116.58      137.93     15.36 o 
   1   1   9        5.46        2.65      8.61 o 
   2   1   9      176.88      170.22     17.60 o 
   3   1   9       34.05       26.91     10.25 o 
   4   1   9      460.39      442.70     26.34 o 
   5   1   9      709.32      720.26     41.49 o 
   6   1   9      368.15      320.45     25.47 o 
   7   1   9       32.14        4.97     14.13 o 
   8   1   9      385.79      386.06     29.42 o 
 -10   2   9       51.39       56.70     18.17 o 
  -9   2   9      462.73      479.83     30.69 o 
  -8   2   9      387.46      405.70     20.89 o 
  -7   2   9        0.06        3.00      8.11 o 
  -6   2   9       25.32       28.70      7.08 o 
  -5   2   9      152.06      141.07     10.76 o 
  -4   2   9      877.14      817.14     32.07 o 
  -3   2   9      143.03      101.94     13.58 o 
  -2   2   9      197.53      184.01     23.00 o 
  -1   2   9      252.50      283.33     20.90 o 
   0   2   9      606.68      585.19     27.54 o 
   1   2   9      391.35      387.53     22.86 o 
   2   2   9       32.16       19.32     10.68 o 
   3   2   9      442.69      468.04     32.66 o 
   4   2   9       17.15       34.71     10.00 o 
   5   2   9       37.55       25.22     23.74 o 
   6   2   9      541.83      515.52     30.06 o 
   7   2   9     1130.03     1086.76     41.89 o 
   8   2   9        1.19      -21.30     14.20 o 
 -10   3   9       21.02        1.45     15.57 o 
  -9   3   9       34.07       43.85     18.78 o 
  -8   3   9        4.09       -4.79      8.74 o 
  -7   3   9       45.94       48.92     10.23 o 
  -6   3   9      532.74      524.30     17.01 o 
  -5   3   9      254.47      272.40     16.23 o 
  -4   3   9        0.64       -1.18      9.08 o 
  -3   3   9      379.07      371.77     22.10 o 
  -2   3   9       35.04       10.55      9.24 o 
  -1   3   9      651.30      569.97     26.87 o 
   0   3   9        0.35        6.56      9.51 o 
   1   3   9     1124.86     1105.02     39.74 o 
   2   3   9      335.83      320.38     22.95 o 
   3   3   9      119.34      130.78     17.10 o 
   4   3   9       52.22       30.30     10.19 o 
   5   3   9      100.65       99.09     31.08 o 
   6   3   9      887.38      908.93     45.25 o 
   7   3   9      166.35      102.94     18.18 o 
   8   3   9       37.41       47.72     17.16 o 
 -10   4   9      245.40      273.13     29.19 o 
  -9   4   9      847.77      923.92     40.57 o 
  -8   4   9      516.38      547.99     24.02 o 
  -7   4   9      113.46      119.74     12.79 o 
  -6   4   9      561.61      560.48     17.73 o 
  -5   4   9     3556.15     3447.00     59.01 o 
  -4   4   9     1165.48     1097.78     32.21 o 
  -3   4   9      156.32      108.45     14.42 o 
  -2   4   9       21.23       19.78      9.88 o 
  -1   4   9       30.96       52.41     11.93 o 
   0   4   9       73.86       56.90     12.59 o 
   1   4   9      139.00      138.53     16.18 o 
   2   4   9      910.78      859.28     34.12 o 
   3   4   9     2921.10     2958.01     58.74 o 
   4   4   9       31.68       21.30      9.45 o 
   5   4   9       27.58       33.03     15.23 o 
   6   4   9      737.06      732.78     42.57 o 
   7   4   9       88.50       66.07     20.13 o 
   8   4   9        4.93      -11.09     15.33 o 
 -10   5   9      155.16      174.37     26.53 o 
  -9   5   9       29.38       22.15     15.41 o 
  -8   5   9     1604.96     1635.18     39.27 o 
  -7   5   9      847.00      845.12     27.16 o 
  -6   5   9      336.89      344.58     16.68 o 
  -5   5   9     2278.53     2283.10     45.42 o 
  -4   5   9      178.16      178.36     14.95 o 
  -3   5   9      788.22      807.92     32.54 o 
  -2   5   9      357.49      323.49     22.89 o 
  -1   5   9       75.92       45.27     15.44 o 
   0   5   9       26.85       52.65     12.62 o 
   1   5   9      914.30      850.12     38.54 o 
   2   5   9       61.87       62.73     13.91 o 
   3   5   9       16.98       30.73     13.04 o 
   4   5   9      546.57      542.39     23.87 o 
   5   5   9      718.38      638.04     45.87 o 
   6   5   9        6.21       11.72     16.57 o 
   7   5   9        5.72       -5.10     15.95 o 
   8   5   9      303.25      345.04     28.63 o 
 -10   6   9      141.94      148.11     33.15 o 
  -9   6   9       91.78       74.79     18.66 o 
  -8   6   9      266.98      230.75     17.59 o 
  -7   6   9      568.98      568.04     23.20 o 
  -6   6   9      266.13      237.64     14.37 o 
  -5   6   9        2.15        1.98      7.98 o 
  -4   6   9      161.47      141.82     14.21 o 
  -3   6   9      988.51      850.86     34.26 o 
  -2   6   9       38.00       27.38     11.63 o 
  -1   6   9      194.80      134.15     16.64 o 
   0   6   9      576.05      560.75     28.25 o 
   1   6   9      170.19      137.03     16.57 o 
   2   6   9       49.83       36.79     12.98 o 
   3   6   9      658.64      675.97     25.42 o 
   4   6   9      830.98      768.88     27.97 o 
   5   6   9       40.76       46.16     20.96 o 
   6   6   9      481.04      447.01     38.68 o 
   7   6   9        0.47      -11.68     15.93 o 
   8   6   9       55.35       22.37     21.14 o 
 -10   7   9        3.18      -21.39     21.67 o 
  -9   7   9      591.87      584.79     52.57 o 
  -8   7   9        3.50      -13.13      9.31 o 
  -7   7   9      472.82      459.20     25.74 o 
  -6   7   9        6.37       -3.47      7.07 o 
  -5   7   9       36.80        8.31     10.23 o 
  -4   7   9     2735.09     2618.24     49.30 o 
  -3   7   9      189.20      188.46     19.11 o 
  -2   7   9     1297.55     1275.27     42.59 o 
  -1   7   9      203.56      227.96     21.00 o 
   0   7   9      454.14      410.99     26.25 o 
   1   7   9       47.04       42.26     13.12 o 
   2   7   9      345.28      316.36     24.46 o 
   3   7   9      299.87      227.26     16.46 o 
   4   7   9      355.21      321.33     25.28 o 
   5   7   9     1052.09     1074.43     49.71 o 
   6   7   9       63.39       56.53     19.73 o 
   7   7   9       14.22       -2.27     16.65 o 
   8   7   9       62.79       63.81     22.65 o 
 -10   8   9        2.64      -23.06     17.63 o 
  -9   8   9      150.16      168.77     26.09 o 
  -8   8   9        7.27       -8.81      9.14 o 
  -7   8   9      164.42      163.23     16.91 o 
  -6   8   9      455.60      439.58     19.14 o 
  -5   8   9      454.92      459.08     19.46 o 
  -4   8   9      114.62      180.27     14.67 o 
  -3   8   9        1.03       -9.17      8.29 o 
  -2   8   9     1711.22     1635.46     49.78 o 
  -1   8   9     1147.48     1073.54     40.41 o 
   0   8   9       67.65       66.30     15.77 o 
   1   8   9     1214.18     1291.90     44.51 o 
   2   8   9      152.48      150.31     13.39 o 
   3   8   9     1276.90     1312.43     35.02 o 
   4   8   9     1215.83     1334.95     46.64 o 
   5   8   9      162.12      182.22     23.86 o 
   6   8   9        6.60        0.91     15.61 o 
   7   8   9      854.07      908.12     47.81 o 
  -9   9   9       84.35       56.83     16.10 o 
  -8   9   9       16.38       13.91     10.16 o 
  -7   9   9      390.11      387.42     20.89 o 
  -6   9   9      615.88      612.88     21.24 o 
  -5   9   9      462.10      467.32     19.89 o 
  -4   9   9     1355.45     1397.70     44.89 o 
  -3   9   9      145.91      156.20     15.61 o 
  -2   9   9      150.69      164.04     19.64 o 
  -1   9   9       55.64       77.68     15.94 o 
   0   9   9      170.83      169.29     20.26 o 
   1   9   9      236.61      241.54     22.88 o 
   2   9   9     1583.16     1437.20     35.88 o 
   3   9   9        6.74      -21.45     14.30 o 
   4   9   9       73.10       43.97     20.50 o 
   5   9   9      285.46      255.62     27.26 o 
   6   9   9      441.54      416.32     34.25 o 
   7   9   9        1.84      -35.86     23.91 o 
  -9  10   9       73.21       61.97     16.59 o 
  -8  10   9      348.74      347.92     20.06 o 
  -7  10   9      669.64      717.38     26.29 o 
  -6  10   9     1072.41     1067.57     29.83 o 
  -5  10   9      650.07      635.20     22.54 o 
  -4  10   9      466.36      419.97     22.31 o 
  -3  10   9      494.62      491.05     38.08 o 
  -2  10   9       46.92       10.48     12.57 o 
  -1  10   9        8.06       -2.56     12.35 o 
   0  10   9      202.64      137.66     19.91 o 
   1  10   9      543.96      562.06     32.20 o 
   2  10   9      864.74      886.13     25.84 o 
   3  10   9      982.29      912.04     40.61 o 
   4  10   9      374.72      402.41     37.01 o 
   5  10   9       79.95       79.08     18.04 o 
   6  10   9     1191.52     1149.77     51.32 o 
   7  10   9       31.17       28.29     18.77 o 
  -9  11   9      151.70      127.69     22.81 o 
  -8  11   9     1741.50     1781.27     43.14 o 
  -7  11   9        3.90       -6.41      8.81 o 
  -6  11   9      333.20      319.18     18.81 o 
  -5  11   9     6656.21     6746.16     91.33 o 
  -4  11   9      365.94      380.87     20.23 o 
  -3  11   9      261.83      289.42     20.53 o 
  -2  11   9     1924.50     1820.49     45.37 o 
  -1  11   9        0.05      -16.44     10.96 o 
   0  11   9        3.00      -14.86     12.27 o 
   1  11   9     2342.86     2208.46     45.15 o 
   2  11   9      302.00      320.39     27.38 o 
   3  11   9       25.85       27.88     19.66 o 
   4  11   9     1177.88     1270.26     60.82 o 
   5  11   9      507.35      552.12     35.40 o 
   6  11   9      670.16      625.61     40.63 o 
   7  11   9       47.33       44.45     20.66 o 
  -9  12   9       76.35       75.23     20.51 o 
  -8  12   9        6.39      -15.62     11.15 o 
  -7  12   9     1575.84     1668.82     37.14 o 
  -6  12   9     1223.43     1123.60     29.16 o 
  -5  12   9      786.77      775.61     25.43 o 
  -4  12   9      295.85      292.24     18.79 o 
  -3  12   9     4171.73     3818.74     65.18 o 
  -2  12   9       33.01       37.40     11.83 o 
  -1  12   9       41.83       14.07     14.58 o 
   0  12   9      222.79      189.54     22.84 o 
   1  12   9        4.22       16.53     14.54 o 
   2  12   9      498.94      558.32     34.36 o 
   3  12   9     1854.58     1892.14     74.77 o 
   4  12   9      330.00      335.21     53.65 o 
   5  12   9      172.39      185.20     32.96 o 
   6  12   9      724.32      763.96     43.78 o 
   7  12   9      140.52      163.25     26.55 o 
  -8  13   9      202.38      198.86     19.74 o 
  -7  13   9      380.78      340.39     19.40 o 
  -6  13   9        6.68      -10.37      8.14 o 
  -5  13   9     2322.15     2303.70     43.84 o 
  -4  13   9        9.72       -0.03      8.37 o 
  -3  13   9       68.49       53.15      9.78 o 
  -2  13   9     3880.30     3883.40     67.13 o 
  -1  13   9       34.89       11.61      7.76 o 
   0  13   9       86.25       57.67     18.32 o 
   1  13   9     1815.51     1756.63     59.13 o 
   2  13   9        8.07       18.68     19.71 o 
   3  13   9       64.60       24.24     20.91 o 
   4  13   9        9.92       -2.42     18.13 o 
   5  13   9        8.17      -11.53     15.27 o 
   6  13   9      890.59      885.47     45.98 o 
  -8  14   9       67.74       44.28     32.36 o 
  -7  14   9      478.47      445.70     21.60 o 
  -6  14   9       79.98       79.36     11.64 o 
  -5  14   9      206.59      217.11     15.37 o 
  -4  14   9      602.83      596.03     22.60 o 
  -3  14   9      329.38      336.60     17.32 o 
  -2  14   9      155.51      104.62     12.87 o 
  -1  14   9       63.77       89.48     10.24 o 
   0  14   9      300.49      279.32     27.49 o 
   1  14   9     1380.43     1319.74     64.12 o 
   2  14   9        1.78      -23.53     15.69 o 
   3  14   9      107.89       47.57     22.93 o 
   4  14   9      777.05      851.94     41.05 o 
   5  14   9       11.98       -2.47     20.48 o 
   6  14   9        1.22      -18.76     15.43 o 
  -8  15   9       41.63       20.84     24.67 o 
  -7  15   9      119.56       93.41     15.47 o 
  -6  15   9      116.14      124.57     13.90 o 
  -5  15   9      447.47      410.84     17.89 o 
  -4  15   9      393.33      399.22     19.83 o 
  -3  15   9       54.17       79.27     11.05 o 
  -2  15   9      930.31      993.84     25.98 o 
  -1  15   9      465.17      479.02     28.23 o 
   0  15   9       33.67       26.55     12.24 o 
   1  15   9      325.26      290.43     37.02 o 
   2  15   9      514.23      436.07     42.92 o 
   3  15   9      566.69      591.57     36.54 o 
   4  15   9       45.07       37.39     16.49 o 
   5  15   9      150.38      164.82     24.54 o 
   6  15   9      331.27      290.52     31.27 o 
  -7  16   9      618.18      626.22     33.03 o 
  -6  16   9      198.66      218.37     24.02 o 
  -5  16   9      207.84      178.95     18.43 o 
  -4  16   9       63.96       68.30     12.19 o 
  -3  16   9        4.86       -3.88      9.75 o 
  -2  16   9      317.17      363.59     21.82 o 
  -1  16   9      220.42      250.05     22.35 o 
   0  16   9       59.30       22.28     21.63 o 
   1  16   9     2539.77     2590.71     96.38 o 
   2  16   9      449.43      465.21     59.66 o 
   3  16   9       65.72       52.19     25.83 o 
   4  16   9      637.34      659.07     47.56 o 
   5  16   9      166.02      157.23     24.58 o 
  -7  17   9      105.83       69.24     20.74 o 
  -6  17   9       34.06       13.29     13.42 o 
  -5  17   9     1001.72     1056.62     33.23 o 
  -4  17   9       14.99        0.93     11.76 o 
  -3  17   9        1.12        3.88     13.48 o 
  -2  17   9      452.01      383.80     31.64 o 
  -1  17   9        1.25      -13.15     11.35 o 
   0  17   9        4.06       -9.08     22.33 o 
   1  17   9      770.90      836.53     56.92 o 
   2  17   9      956.34     1054.71     63.23 o 
   3  17   9      289.18      332.16     66.22 o 
   4  17   9      254.22      249.39     28.98 o 
   5  17   9        3.54      -21.64     14.56 o 
  -6  18   9      595.20      625.48     48.39 o 
  -5  18   9       74.23       59.78     22.73 o 
  -4  18   9      302.96      329.21     30.06 o 
  -3  18   9      629.25      515.86     33.56 o 
  -2  18   9       25.31       -6.32     24.21 o 
  -1  18   9       23.35       14.55     22.62 o 
   0  18   9      277.06      225.79     36.89 o 
   1  18   9      288.53      265.63     39.09 o 
   2  18   9      305.43      371.32     43.79 o 
   3  18   9       91.49      100.12     24.19 o 
   4  18   9      265.67      254.17     58.57 o 
  -6  19   9        2.14      -11.71     35.06 o 
  -5  19   9      843.95      960.55     94.41 o 
  -4  19   9       64.25       40.28     27.66 o 
  -3  19   9      425.75      406.33     46.82 o 
  -2  19   9     2158.72     2170.67     95.08 o 
  -1  19   9      112.47       63.23     28.41 o 
   0  19   9        5.90      -23.49     22.36 o 
   1  19   9      879.70      744.10     57.93 o 
   2  19   9       30.71      -17.64     22.43 o 
   3  19   9       34.55       23.27     35.84 o 
   4  19   9      162.60       30.38     44.12 o 
  -5  20   9       12.37       -4.45     38.58 o 
  -4  20   9      657.15      703.80     88.39 o 
  -3  20   9      939.12      913.78     64.44 o 
  -2  20   9       34.59      -32.34     24.63 o 
  -1  20   9      558.81      626.11     58.14 o 
   0  20   9      387.11      437.90     50.99 o 
   1  20   9       32.69      -10.92     26.61 o 
   2  20   9      277.34      234.45     41.06 o 
   3  20   9       38.17       17.49     39.67 o 
  -4  21   9      185.79      147.19     50.91 o 
  -3  21   9       58.75       25.49     31.90 o 
  -2  21   9      349.95      344.79     75.47 o 
  -1  21   9       86.76       48.31     29.14 o 
   0  21   9      292.68      241.45     41.90 o 
   1  21   9      193.44      117.46     36.61 o 
   2  21   9      103.61       68.01     46.23 o 
  -2  22   9      269.86      230.04     43.31 o 
  -1  22   9       80.75       85.58     32.81 o 
   0  22   9      218.54      198.65     41.71 o 
 -10   0  10     2269.11     2319.58    113.15 o 
  -9   0  10     2692.34     2701.51    120.96 o 
  -8   0  10      549.34      463.89     36.45 o 
  -7   0  10     5248.76     4935.99    107.26 o 
  -6   0  10     1968.11     1860.98     47.82 o 
  -5   0  10      876.59      855.94     41.36 o 
  -4   0  10    14651.75    13211.94    390.01 o 
  -3   0  10      418.62      263.87     29.17 o 
  -2   0  10     1288.03     1219.95     50.85 o 
  -1   0  10     3939.52     3687.41    162.11 o 
   0   0  10    11177.39    11086.24    339.09 o 
   1   0  10     4216.52     4338.06    112.94 o 
   2   0  10     3133.03     3358.65    102.10 o 
   3   0  10    12587.77    12380.79    281.93 o 
   4   0  10    15695.34    15368.30    578.55 o 
   5   0  10     3090.37     3150.51    139.62 o 
   6   0  10     5495.68     5407.70    290.64 o 
   7   0  10     5544.25     5133.31    402.15 o 
   8   0  10     1011.72     1071.03     66.97 o 
 -10   1  10     2697.73     2855.20     90.10 o 
  -9   1  10     3194.03     3183.16     95.36 o 
  -8   1  10     2191.40     2245.78     47.95 o 
  -7   1  10      734.54      773.02     34.62 o 
  -6   1  10     7608.07     7322.14     84.29 o 
  -5   1  10     4778.04     4409.79     71.56 o 
  -4   1  10      101.81       96.03     16.33 o 
  -3   1  10    12253.07    11381.75    168.90 o 
  -2   1  10      988.98      779.98     33.59 o 
  -1   1  10     2155.84     2509.45     64.07 o 
   0   1  10     9356.50     9006.17    171.56 o 
   1   1  10       33.52      107.47     16.28 o 
   2   1  10     8633.66     8213.80    150.40 o 
   3   1  10     9978.92     9987.97    176.97 o 
   4   1  10       68.07       54.35     16.97 o 
   5   1  10    11972.63    11835.88    257.03 o 
   6   1  10     4295.40     4073.25    175.54 o 
   7   1  10       47.67       89.70     19.14 o 
   8   1  10     6037.17     6012.74    208.01 o 
 -10   2  10     2714.18     2916.54     92.29 o 
  -9   2  10     2664.49     2681.88     93.63 o 
  -8   2  10      456.48      457.94     23.42 o 
  -7   2  10     8110.60     7901.31    106.61 o 
  -6   2  10     2092.48     2073.52     36.11 o 
  -5   2  10    10399.02     9908.69    122.07 o 
  -4   2  10    26917.21    25245.29    342.73 o 
  -3   2  10     2929.81     2948.83     70.98 o 
  -2   2  10     1539.00     1684.34     56.45 o 
  -1   2  10    30891.13    28747.31    446.93 o 
   0   2  10      431.23     1032.69     40.37 o 
   1   2  10     1971.42     1944.10     54.61 o 
   2   2  10     4766.90     4764.37     99.56 o 
   3   2  10     3183.95     2991.19     76.77 o 
   4   2  10    13487.11    13382.73    227.08 o 
   5   2  10     3506.54     3811.97    111.09 o 
   6   2  10     2830.29     2681.90     69.64 o 
   7   2  10     5415.37     5130.67    121.22 o 
 -10   3  10     6539.48     7585.16    178.21 o 
  -9   3  10     2598.46     2600.67     85.06 o 
  -8   3  10     3679.31     3678.20     64.47 o 
  -7   3  10      356.54      435.41     22.45 o 
  -6   3  10    11487.03    10876.46    115.49 o 
  -5   3  10    11523.44    10781.98    130.94 o 
  -4   3  10     2115.45     2468.70     74.90 o 
  -3   3  10    37210.21    35219.59    540.46 o 
  -2   3  10    22575.00    21166.81    337.60 o 
   0   3  10    25384.00    24066.09    380.35 o 
   1   3  10     6905.30     7079.06    133.77 o 
   2   3  10      887.39      875.31     48.95 o 
   3   3  10     7721.21     7456.08    174.58 o 
   4   3  10       46.94       43.19     24.88 o 
   5   3  10     7017.38     7294.61    250.35 o 
   6   3  10     4752.70     4679.87    238.80 o 
   7   3  10      221.33      224.24     25.00 o 
 -10   4  10     2623.48     2668.69    175.74 o 
  -9   4  10     5525.85     5871.60    146.51 o 
  -8   4  10      104.19      140.33     15.60 o 
  -7   4  10    10933.06    10554.54    133.36 o 
  -6   4  10     1302.72     1333.75     28.54 o 
  -5   4  10     7645.26     7444.68    106.57 o 
  -4   4  10    23202.24    21879.55    348.75 o 
  -3   4  10     4451.42     4548.78    101.31 o 
  -2   4  10     2717.29     3046.32     72.82 o 
  -1   4  10    31823.26    30059.91    522.59 o 
   1   4  10     1687.30     1697.50     50.81 o 
   2   4  10     5437.65     5450.80    110.97 o 
   3   4  10     3090.97     3049.26     88.87 o 
   4   4  10    14467.88    14833.43    214.34 o 
   5   4  10     2990.14     3287.71    145.24 o 
   6   4  10     1689.19     1559.61     61.99 o 
   7   4  10     5732.71     5799.79    115.43 o 
 -10   5  10     2895.36     2950.44     93.56 o 
  -9   5  10     2762.20     2832.78     91.13 o 
  -8   5  10     4985.24     4976.47     79.05 o 
  -7   5  10     1046.82     1120.00     32.48 o 
  -6   5  10     8522.47     8214.93     99.45 o 
  -5   5  10     7033.39     6755.83     99.22 o 
  -4   5  10     1166.50     1378.62     39.82 o 
  -3   5  10    13047.65    12297.79    210.68 o 
  -2   5  10     7588.48     7208.08    135.83 o 
  -1   5  10      196.96     1081.01     68.73 o 
   0   5  10    13622.22    13021.30    221.91 o 
   1   5  10      107.41      172.67     19.38 o 
   2   5  10     6744.25     6400.34    125.82 o 
   3   5  10    10389.91    10313.33    156.55 o 
   4   5  10      220.57      175.01     26.43 o 
   5   5  10     8784.96     8799.35    292.20 o 
   6   5  10     5573.94     5678.10    131.73 o 
   7   5  10      149.78      197.41     28.76 o 
  -9   6  10     3389.56     3736.85    175.81 o 
  -8   6  10      439.48      441.63     25.97 o 
  -7   6  10     5678.23     5468.71     82.18 o 
  -6   6  10     1289.73     1339.19     31.20 o 
  -5   6  10     4218.97     4130.93     69.56 o 
  -4   6  10    19025.90    18038.76    250.45 o 
  -3   6  10      176.07      177.43     20.60 o 
  -2   6  10     2628.01     2658.94     67.74 o 
  -1   6  10    15203.70    14888.39    314.87 o 
   0   6  10      515.78      957.70     54.65 o 
   1   6  10     6107.98     5956.67    123.37 o 
   2   6  10     3751.80     3839.87     88.11 o 
   3   6  10     7151.58     7260.14    117.81 o 
   4   6  10    14451.48    14220.08    242.48 o 
   5   6  10     2371.35     2576.49    128.84 o 
   6   6  10     2082.02     2296.47     75.72 o 
   7   6  10     5131.67     5017.43    135.30 o 
  -9   7  10     2107.01     2225.91     80.03 o 
  -8   7  10     1699.76     1781.51     46.59 o 
  -7   7  10       26.74       32.34     10.60 o 
  -6   7  10     8842.18     8784.16    155.27 o 
  -5   7  10     3543.53     3499.48     62.78 o 
  -4   7  10     1680.79     1840.89     52.65 o 
  -3   7  10    16614.70    15642.65    261.54 o 
  -2   7  10     9385.78     8847.84    162.55 o 
  -1   7  10     1776.44     2405.12     65.49 o 
   0   7  10    12903.25    11947.97    208.46 o 
   1   7  10      536.36      566.04     37.75 o 
   2   7  10     2171.14     2087.71     60.56 o 
   3   7  10     9452.42     9676.61    176.61 o 
   4   7  10      145.40       97.36     20.40 o 
   5   7  10     8268.14     8468.19    207.94 o 
   6   7  10     2908.40     2844.27     85.02 o 
   7   7  10        3.92       78.30     37.08 o 
  -9   8  10     1649.47     1777.34     71.62 o 
  -8   8  10      898.98      814.70     35.15 o 
  -7   8  10     4724.10     4603.42     73.41 o 
  -6   8  10      214.62      245.11     16.01 o 
  -5   8  10     8811.09     8280.65    117.62 o 
  -4   8  10    27510.69    26208.18    352.52 o 
  -3   8  10     1698.06     2163.74     62.59 o 
  -2   8  10     6579.22     6857.90    151.67 o 
  -1   8  10    19691.92    19077.05    313.27 o 
   0   8  10      319.44      857.35     47.22 o 
   1   8  10     2214.48     2065.23     60.81 o 
   2   8  10     3129.24     3144.38     62.62 o 
   3   8  10     1980.02     1944.77     59.84 o 
   4   8  10     6695.11     6609.53    165.52 o 
   5   8  10     1655.99     1768.11     77.53 o 
   6   8  10     3067.45     3234.68     92.10 o 
   7   8  10     4150.37     4301.50    148.14 o 
  -9   9  10      684.79      671.63     47.24 o 
  -8   9  10     1489.90     1474.48     47.83 o 
  -7   9  10        2.19       60.70     15.80 o 
  -6   9  10     8551.26     8312.18    109.72 o 
  -5   9  10     6070.08     5920.60     91.96 o 
  -4   9  10      761.03     1160.90     66.30 o 
  -3   9  10    28007.52    27689.33    370.63 o 
  -2   9  10    14516.22    13927.08    239.71 o 
  -1   9  10      247.57      947.24     44.09 o 
   0   9  10    11162.36    10499.05    190.13 o 
   1   9  10     6174.75     6150.21    126.23 o 
   2   9  10      425.92      427.48     39.04 o 
   3   9  10     3525.83     3432.78     84.79 o 
   4   9  10       54.64       70.88     23.85 o 
   5   9  10     4984.74     5028.92    147.63 o 
   6   9  10     2583.60     2710.36     83.10 o 
   7   9  10      132.81      182.15     27.70 o 
  -9  10  10     2418.81     2474.62    104.40 o 
  -8  10  10      434.79      453.75     34.24 o 
  -7  10  10     4825.41     4888.30     76.93 o 
  -6  10  10     1739.17     1812.77     40.93 o 
  -5  10  10     6094.45     5999.89     93.42 o 
  -4  10  10    14780.47    14353.78    183.94 o 
  -3  10  10     2945.99     3083.95     65.35 o 
  -2  10  10     4659.17     4948.23    146.93 o 
  -1  10  10    13815.76    12956.05    227.61 o 
   0  10  10       84.27      286.26     32.00 o 
   1  10  10     2750.01     2877.92     76.60 o 
   2  10  10     2815.86     2918.85     77.65 o 
   3  10  10      436.87      412.27     31.24 o 
   4  10  10     6125.83     6345.61    238.01 o 
   5  10  10     1202.83     1486.48     58.59 o 
   6  10  10     2340.78     2283.94     75.81 o 
  -9  11  10     1200.60     1290.80     65.74 o 
  -8  11  10     3484.09     3651.30    104.17 o 
  -7  11  10        3.36       31.61     13.32 o 
  -6  11  10     8334.33     8376.93    111.17 o 
  -5  11  10     7663.18     7517.31    111.29 o 
  -4  11  10      347.47      540.76     47.66 o 
  -3  11  10    11252.11    11216.68    170.72 o 
  -2  11  10     8152.65     7820.84    153.48 o 
  -1  11  10      954.19     1293.40     49.56 o 
   0  11  10     8401.77     8220.36    159.71 o 
   1  11  10      368.99      490.63     72.87 o 
   2  11  10     2600.43     2571.15     73.09 o 
   3  11  10     5755.87     5727.05    123.48 o 
   4  11  10       75.20      162.42     44.59 o 
   5  11  10     6147.27     6217.68    136.51 o 
   6  11  10     3059.83     3085.61     89.68 o 
  -8  12  10      770.66      808.61     54.51 o 
  -7  12  10     4110.64     4176.93     65.09 o 
  -6  12  10     2353.71     2566.73     50.29 o 
  -5  12  10     4964.83     4983.32     75.17 o 
  -4  12  10    10848.00    10734.65    146.23 o 
  -3  12  10     1597.69     1718.88     47.43 o 
  -2  12  10     4313.93     4371.81     83.28 o 
  -1  12  10     8386.85     7926.65    156.84 o 
   0  12  10        3.59      241.37     44.74 o 
   1  12  10     7222.14     6912.88    142.37 o 
   2  12  10     3746.20     3812.34    100.61 o 
   3  12  10     1622.36     1556.44    110.30 o 
   4  12  10     9723.36     9788.01    230.06 o 
   5  12  10     1379.47     1542.65     59.55 o 
   6  12  10      710.82      754.92     47.05 o 
  -8  13  10     3622.01     3997.31     87.65 o 
  -7  13  10       17.77       31.44     10.50 o 
  -6  13  10     5103.35     5104.30     72.58 o 
  -5  13  10     4280.63     4442.93     82.63 o 
  -4  13  10     1579.22     1612.01     41.59 o 
  -3  13  10     7989.78     7652.42    111.46 o 
  -2  13  10     5938.06     5657.89    100.94 o 
  -1  13  10      725.35      969.15     45.57 o 
   0  13  10     7737.11     7459.20    152.54 o 
   1  13  10      296.98      423.12     33.80 o 
   2  13  10     3864.47     4056.64    129.62 o 
   3  13  10     5397.60     5732.78    156.40 o 
   4  13  10       91.73      116.10     27.68 o 
   5  13  10     6125.21     6067.66    134.55 o 
   6  13  10     3395.41     3493.83    129.34 o 
  -8  14  10      129.17       94.15     23.46 o 
  -7  14  10     3357.35     3504.87     58.63 o 
  -6  14  10      626.40      667.66     23.91 o 
  -5  14  10     5084.00     5205.31     72.64 o 
  -4  14  10     9831.48     9551.41    128.87 o 
  -3  14  10     1226.20     1310.68     32.38 o 
  -2  14  10     4186.16     4570.30     75.63 o 
  -1  14  10     6611.37     6609.59    124.99 o 
   0  14  10      147.05      302.98     29.98 o 
   1  14  10     3882.30     3961.17    123.46 o 
   2  14  10      879.82      847.59     54.74 o 
   3  14  10     3895.02     4138.91    128.11 o 
   4  14  10     9292.90     9470.74    401.56 o 
   5  14  10      500.48      574.19     44.32 o 
  -7  15  10        2.12       37.73     16.01 o 
  -6  15  10     2398.41     2371.16     44.95 o 
  -5  15  10     4284.26     4309.67     68.25 o 
  -4  15  10     1631.54     1811.87     40.28 o 
  -3  15  10    10026.26     9813.19    136.95 o 
  -2  15  10     8671.53     8252.92    118.80 o 
  -1  15  10      175.87      429.98     27.34 o 
   0  15  10     5714.78     5502.87    154.91 o 
   1  15  10      850.54      799.42     54.25 o 
   2  15  10     2100.53     2163.15     88.13 o 
   3  15  10     4334.68     4800.42    209.59 o 
   4  15  10      704.51      709.01     46.63 o 
   5  15  10     6208.43     6370.85    139.38 o 
  -7  16  10     4095.81     4640.15    271.28 o 
  -6  16  10     1241.86     1223.42     37.86 o 
  -5  16  10     2923.21     2928.90     59.81 o 
  -4  16  10     7666.70     7668.32    115.65 o 
  -3  16  10     1109.83     1292.90     43.77 o 
  -2  16  10     4290.84     4556.45    102.60 o 
  -1  16  10     5814.39     5483.75    156.68 o 
   0  16  10      231.29      364.01     41.13 o 
   1  16  10     4337.93     4207.56    133.66 o 
   2  16  10     1091.72     1169.74     67.31 o 
   3  16  10     1134.44     1201.60     62.74 o 
   4  16  10     7489.15     7805.56    157.78 o 
  -6  17  10     4601.35     4446.11    130.89 o 
  -5  17  10     6200.92     6190.43    159.74 o 
  -4  17  10      231.46      313.63     29.23 o 
  -3  17  10     6329.30     6508.49    134.48 o 
  -2  17  10     6831.37     6878.89    156.64 o 
  -1  17  10      673.71      747.08     55.57 o 
   0  17  10     3815.15     3852.87    127.92 o 
   1  17  10      363.87      540.34     51.73 o 
   2  17  10     2767.25     2816.19    107.10 o 
   3  17  10     5341.45     5204.31    146.01 o 
   4  17  10        3.31       68.08     24.41 o 
  -6  18  10     2086.95     2180.75    138.68 o 
  -5  18  10      927.53      901.05     91.13 o 
  -4  18  10     5875.42     5946.36    170.92 o 
  -3  18  10     1617.73     1858.42    178.59 o 
  -2  18  10     3781.14     3788.84    128.30 o 
  -1  18  10     1644.03     1530.53     77.44 o 
   0  18  10       86.13      259.11     45.17 o 
   1  18  10     6785.51     6814.19    189.66 o 
   2  18  10     1377.47     1612.22     90.62 o 
   3  18  10      436.74      375.48     39.65 o 
  -5  19  10     2774.21     2715.64    156.64 o 
  -4  19  10      152.27      192.88     54.66 o 
  -3  19  10     2452.14     2586.86    105.11 o 
  -2  19  10     2741.71     2790.52    109.90 o 
  -1  19  10     2144.34     2194.06    134.43 o 
   0  19  10     1670.94     1694.83     88.20 o 
   1  19  10        5.35       76.16     30.00 o 
   2  19  10     2429.34     2666.84    157.81 o 
  -4  20  10     3217.40     3433.58    181.16 o 
  -3  20  10      477.53      470.69     52.00 o 
  -2  20  10     2827.12     3011.70    127.87 o 
  -1  20  10      776.89      753.18     59.26 o 
   0  20  10        0.18        6.55     24.79 o 
   1  20  10     4980.00     5102.63    181.24 o 
   2  20  10       39.19        0.39     37.87 o 
  -2  21  10     3124.54     3127.64    123.57 o 
  -1  21  10      722.08      663.29     61.90 o 
   0  21  10     2232.74     2193.33    124.98 o 
  -9   1  11      266.68      269.43     31.64 o 
  -8   1  11      271.00      265.69     25.69 o 
  -7   1  11        5.45        5.11      9.00 o 
  -6   1  11      304.23      271.07     14.82 o 
  -5   1  11      232.12      232.27     16.49 o 
  -4   1  11      209.87      209.76     17.80 o 
  -3   1  11       64.03       75.98     13.26 o 
  -2   1  11      162.49      140.10     15.28 o 
  -1   1  11      178.11      135.69     17.69 o 
   0   1  11      168.00      196.93     20.27 o 
   1   1  11       75.47       54.31     15.36 o 
   2   1  11      289.26      307.91     25.08 o 
   3   1  11        1.00       -2.00     10.70 o 
   4   1  11      153.26      160.16     18.18 o 
   5   1  11        0.64      -12.60     24.21 o 
   6   1  11      290.46      207.66     23.69 o 
   7   1  11      450.62      450.87     33.58 o 
  -9   2  11        6.79       -0.58     18.74 o 
  -8   2  11      505.79      528.53     33.98 o 
  -7   2  11      755.99      735.12     26.90 o 
  -6   2  11      964.95      970.71     24.53 o 
  -5   2  11        0.82        6.32      8.60 o 
  -4   2  11       46.31       31.55     10.81 o 
  -3   2  11      562.06      513.43     28.91 o 
  -2   2  11     1005.19      963.52     37.91 o 
  -1   2  11      126.27      138.80     18.22 o 
   0   2  11        9.07        2.23     11.50 o 
   1   2  11        0.10        5.23     11.50 o 
   2   2  11       20.66       13.62     12.63 o 
   3   2  11      386.67      373.38     28.29 o 
   4   2  11       74.18       73.13     17.49 o 
   5   2  11      550.97      541.26     42.73 o 
   6   2  11      428.72      460.85     35.24 o 
   7   2  11        3.83       -9.25     15.01 o 
  -9   3  11       57.26       71.74     22.33 o 
  -8   3  11       18.31        7.57     13.53 o 
  -7   3  11       79.78       75.00     12.43 o 
  -6   3  11        8.36        2.36      7.24 o 
  -5   3  11      145.15      118.61     13.32 o 
  -4   3  11        0.13       -0.04     10.75 o 
  -3   3  11      278.85      287.82     27.39 o 
  -2   3  11      141.71      146.23     18.30 o 
  -1   3  11       23.64       47.17     14.20 o 
   0   3  11       31.49       35.58     13.56 o 
   1   3  11      163.51      152.78     19.07 o 
   2   3  11        0.28      -11.89     11.80 o 
   3   3  11      517.18      519.50     31.69 o 
   4   3  11      200.69      239.22     24.72 o 
   5   3  11       42.25        0.94     29.36 o 
   6   3  11       23.98       29.07     15.96 o 
   7   3  11      151.32      117.00     22.03 o 
  -9   4  11        5.09        5.65     19.16 o 
  -8   4  11      342.16      417.72     31.13 o 
  -7   4  11     1143.00     1116.26     33.07 o 
  -6   4  11      274.56      252.52     14.62 o 
  -5   4  11      118.97      104.88     13.26 o 
  -4   4  11      292.28      250.17     22.86 o 
  -3   4  11      530.36      492.59     33.38 o 
  -2   4  11      680.79      639.97     31.95 o 
  -1   4  11      459.76      430.80     27.78 o 
   0   4  11        3.82       -1.39     11.60 o 
   1   4  11     2430.68     2418.74     65.42 o 
   2   4  11       73.63       62.04     16.02 o 
   3   4  11       11.43        2.58     11.36 o 
   4   4  11      698.25      680.81     45.03 o 
   5   4  11      354.70      360.45     52.94 o 
   6   4  11        0.69      -10.20     16.74 o 
   7   4  11       91.09       82.64     20.12 o 
  -9   5  11       82.99       95.95     25.05 o 
  -8   5  11      397.18      469.66     52.90 o 
  -7   5  11      584.24      557.37     25.44 o 
  -6   5  11      360.29      328.60     16.48 o 
  -5   5  11      447.39      439.48     22.41 o 
  -4   5  11      156.96       95.21     17.55 o 
  -3   5  11      551.22      457.74     35.49 o 
  -2   5  11      186.52      228.39     21.88 o 
  -1   5  11       10.50       12.30     12.62 o 
   0   5  11      551.82      547.34     30.81 o 
   1   5  11       20.83       43.68     16.68 o 
   2   5  11      141.30      124.40     18.84 o 
   3   5  11      570.35      611.56     34.53 o 
   4   5  11      105.34       94.02     24.84 o 
   5   5  11        9.17      -28.35     25.30 o 
   6   5  11      746.45      730.25     48.07 o 
   7   5  11       73.73       54.45     18.74 o 
  -9   6  11       37.75       25.96     22.21 o 
  -8   6  11       88.02       99.88     20.85 o 
  -7   6  11       56.20       43.49     12.51 o 
  -6   6  11       77.37       50.73     10.35 o 
  -5   6  11     1332.67     1276.52     35.52 o 
  -4   6  11      242.81      223.52     19.18 o 
  -3   6  11        1.43      -17.21     11.47 o 
  -2   6  11     1345.93     1386.21     48.19 o 
  -1   6  11      355.25      327.70     26.61 o 
   0   6  11      738.12      830.67     37.86 o 
   1   6  11     1953.43     1908.59     58.31 o 
   2   6  11       72.85       60.79     16.42 o 
   3   6  11      165.43      166.41     21.87 o 
   4   6  11      106.34       80.02     23.92 o 
   5   6  11       44.94       24.83     32.17 o 
   6   6  11       18.09        3.82     17.87 o 
  -9   7  11      266.45      315.26     56.65 o 
  -8   7  11      295.59      264.76     27.81 o 
  -7   7  11      210.23      230.75     18.22 o 
  -6   7  11      398.13      353.96     20.59 o 
  -5   7  11      530.80      475.50     23.47 o 
  -4   7  11      477.88      513.02     26.10 o 
  -3   7  11      634.08      572.35     32.24 o 
  -2   7  11      128.86       81.51     17.26 o 
  -1   7  11       64.91       15.97     14.48 o 
   0   7  11       79.37      113.63     18.25 o 
   1   7  11      555.11      503.36     37.71 o 
   2   7  11      248.14      246.96     25.05 o 
   3   7  11      351.51      313.89     27.76 o 
   4   7  11      621.27      671.47     67.08 o 
   5   7  11      171.22      112.37     40.61 o 
   6   7  11      144.06      144.25     26.30 o 
  -9   8  11      375.98      337.95     38.86 o 
  -8   8  11      167.93      194.33     25.09 o 
  -7   8  11      633.25      558.71     25.32 o 
  -6   8  11       20.05       15.57     11.03 o 
  -5   8  11      157.88      156.05     15.93 o 
  -4   8  11     3007.29     2877.22     63.50 o 
  -3   8  11       35.59        6.17     14.09 o 
  -2   8  11     1577.02     1521.72     52.23 o 
  -1   8  11        1.33      -23.06     15.37 o 
   0   8  11      219.56      132.80     20.13 o 
   1   8  11       98.66       97.23     25.86 o 
   2   8  11      795.00      812.66     40.13 o 
   3   8  11      148.13      131.71     21.18 o 
   4   8  11       12.15       -8.67     26.94 o 
   5   8  11      457.98      479.98     47.79 o 
   6   8  11      452.65      442.10     39.47 o 
  -8   9  11      567.06      604.08     46.16 o 
  -7   9  11      376.02      398.20     22.95 o 
  -6   9  11       74.46       51.87     11.98 o 
  -5   9  11        0.35       -9.32      9.27 o 
  -4   9  11       47.97       41.86     13.14 o 
  -3   9  11      535.16      550.18     33.52 o 
  -2   9  11      217.47      176.92     22.52 o 
  -1   9  11        0.89        4.84     14.33 o 
   0   9  11        3.21      -24.34     16.23 o 
   1   9  11       75.42       26.71     16.31 o 
   2   9  11      322.50      267.08     26.99 o 
   3   9  11       14.89       -7.12     19.22 o 
   4   9  11      885.95      922.29     80.04 o 
   5   9  11       80.50       81.16     26.81 o 
   6   9  11      337.88      371.45     36.61 o 
  -8  10  11      583.23      632.09     46.69 o 
  -7  10  11      647.02      709.38     27.90 o 
  -6  10  11      887.79      854.07     29.12 o 
  -5  10  11      358.36      325.27     21.17 o 
  -4  10  11        2.91      -11.11      8.81 o 
  -3  10  11       44.40       35.93     12.44 o 
  -2  10  11     1155.50     1109.47     45.79 o 
  -1  10  11      346.14      326.49     28.97 o 
   0  10  11       39.26       25.12     15.46 o 
   1  10  11     2832.07     2944.27     79.89 o 
   2  10  11        3.87      -20.05     17.88 o 
   3  10  11        2.66      -20.01     13.34 o 
   4  10  11      916.36      990.77     84.65 o 
   5  10  11       64.41       48.62     20.37 o 
   6  10  11       45.22       18.55     19.00 o 
  -8  11  11      764.60      858.27     46.10 o 
  -7  11  11      696.27      669.80     39.24 o 
  -6  11  11      496.21      526.51     26.77 o 
  -5  11  11     1108.83     1083.25     34.78 o 
  -4  11  11        2.68      -13.11      8.74 o 
  -3  11  11     1610.28     1589.51     45.55 o 
  -2  11  11       13.44       58.60     18.23 o 
  -1  11  11       43.07       38.39     17.69 o 
   0  11  11     1161.14     1202.91     49.67 o 
   1  11  11       15.67       46.05     19.63 o 
   2  11  11      137.04       90.94     20.86 o 
   3  11  11     1439.64     1525.53     57.89 o 
   4  11  11       29.01        7.26     36.47 o 
   5  11  11      108.30       78.90     22.78 o 
  -8  12  11      263.94      243.05     36.03 o 
  -7  12  11      864.52      852.99     47.57 o 
  -6  12  11       60.74       39.25     11.42 o 
  -5  12  11      667.98      647.58     28.14 o 
  -4  12  11      394.12      324.82     20.99 o 
  -3  12  11      456.46      445.93     28.09 o 
  -2  12  11     3380.27     3554.71     74.13 o 
  -1  12  11       30.47       12.24     15.53 o 
   0  12  11      244.71      315.80     30.07 o 
   1  12  11     2815.62     2698.94     78.36 o 
   2  12  11      140.07      107.05     22.29 o 
   3  12  11      154.77      151.26     46.62 o 
   4  12  11      636.49      665.46     76.06 o 
   5  12  11       25.53       -6.12     16.82 o 
  -7  13  11      250.64      238.24     24.06 o 
  -6  13  11      157.99      164.78     14.78 o 
  -5  13  11      577.41      576.65     27.11 o 
  -4  13  11      380.90      327.81     23.44 o 
  -3  13  11     1238.97     1204.24     35.65 o 
  -2  13  11       35.06       77.14     15.95 o 
  -1  13  11      148.42      159.81     23.86 o 
   0  13  11     1113.54     1096.58     50.42 o 
   1  13  11       27.43        4.08     17.32 o 
   2  13  11      108.71       96.22     22.57 o 
   3  13  11      214.35      228.33     53.10 o 
   4  13  11       75.49       65.32     27.59 o 
   5  13  11        9.42      -13.59     16.48 o 
  -7  14  11        2.70      -23.94     15.96 o 
  -6  14  11        1.64      -12.71      8.47 o 
  -5  14  11      324.36      311.28     19.48 o 
  -4  14  11       40.84        4.62      9.92 o 
  -3  14  11        8.29      -12.32      9.78 o 
  -2  14  11     2053.84     2051.51     89.51 o 
  -1  14  11       17.21      -10.20     11.31 o 
   0  14  11      360.08      423.16     37.55 o 
   1  14  11     2078.07     2050.25     70.14 o 
   2  14  11       46.53       24.02     24.65 o 
   3  14  11      182.98      139.78     47.56 o 
   4  14  11       39.66        3.67     25.46 o 
  -6  15  11       88.87       62.10     13.78 o 
  -5  15  11       21.05        8.77     10.78 o 
  -4  15  11      149.13      193.62     18.53 o 
  -3  15  11      302.00      262.31     19.89 o 
  -2  15  11        0.51      -16.71     14.13 o 
  -1  15  11      144.93      149.39     25.09 o 
   0  15  11      128.72       81.87     22.84 o 
   1  15  11       42.94      -10.54     22.21 o 
   2  15  11      426.25      441.58     46.98 o 
   3  15  11       28.19       -7.57     38.34 o 
   4  15  11      473.58      481.53     38.07 o 
  -6  16  11      103.59       75.45     21.13 o 
  -5  16  11      123.86      108.98     21.64 o 
  -4  16  11       98.53       76.63     16.85 o 
  -3  16  11        5.09       -1.93     12.48 o 
  -2  16  11      906.57      851.32     36.87 o 
  -1  16  11      258.15      251.85     37.77 o 
   0  16  11        6.81       -3.77     21.45 o 
   1  16  11     1915.27     1899.82     87.71 o 
   2  16  11      117.31       52.59     42.17 o 
   3  16  11      151.39      133.16     30.97 o 
  -5  17  11       16.49       -3.94     18.41 o 
  -4  17  11        1.31       -6.15     14.87 o 
  -3  17  11      345.28      358.29     31.41 o 
  -2  17  11       11.07      -31.54     21.03 o 
  -1  17  11      102.85      126.97     31.84 o 
   0  17  11      167.63      132.63     45.17 o 
   1  17  11        1.09      -35.08     23.38 o 
   2  17  11      370.80      415.58     68.87 o 
   3  17  11      146.30      118.47     30.14 o 
  -5  18  11      460.09      503.82     77.78 o 
  -4  18  11      210.74      164.45     50.44 o 
  -3  18  11        5.03      -12.11     22.99 o 
  -2  18  11     1577.00     1487.29     79.10 o 
  -1  18  11      257.46      253.97     40.55 o 
   0  18  11      166.48      196.21     72.47 o 
   1  18  11      799.69      723.44     91.64 o 
   2  18  11       34.07      -20.46     33.66 o 
  -3  19  11     2213.68     2461.52    105.21 o 
  -2  19  11      101.76      150.73     48.06 o 
  -1  19  11      300.08      329.57     45.34 o 
   0  19  11     1970.71     2201.49     99.00 o 
   1  19  11      281.22      214.42     43.51 o 
  -1  20  11      666.81      647.01     62.50 o 
  -9   0  12     2313.70     2333.25    123.46 o 
  -8   0  12     3718.31     3649.41    155.71 o 
  -7   0  12     5982.95     5998.79    157.76 o 
  -6   0  12      239.69      246.40     27.87 o 
  -5   0  12     7637.31     7754.60    182.29 o 
  -4   0  12      660.29      529.80     39.80 o 
  -3   0  12     2207.82     1996.54     73.13 o 
  -2   0  12       61.59       49.23     21.14 o 
  -1   0  12      492.29      865.45     68.44 o 
   0   0  12    26917.53    26811.99    524.11 o 
   1   0  12     1718.22     1505.48     65.71 o 
   2   0  12      730.86      883.08     55.21 o 
   3   0  12     8740.28     8769.37    372.32 o 
   4   0  12     4117.06     4354.23    180.15 o 
   5   0  12      851.66      685.29     70.43 o 
   6   0  12     2286.70     2162.76    166.60 o 
  -9   1  12     6070.61     6458.21    165.56 o 
  -8   1  12      235.90      166.79     30.66 o 
  -7   1  12     2383.40     2255.37     60.63 o 
  -6   1  12     6498.90     6336.48     79.51 o 
  -5   1  12      341.51      286.75     23.62 o 
  -4   1  12     3029.19     2824.45     64.03 o 
  -3   1  12      700.24      626.49     32.17 o 
  -2   1  12     2430.44     2439.88     58.63 o 
  -1   1  12    18502.74    17583.33    254.68 o 
   1   1  12     3037.25     2875.99     83.07 o 
   2   1  12    18126.49    17913.41    507.81 o 
   3   1  12     1857.97     1984.61     57.82 o 
   4   1  12     1781.50     1657.35     72.63 o 
   5   1  12     2749.75     2892.17     99.79 o 
   6   1  12      436.39      351.87     31.22 o 
  -9   2  12     1532.15     1428.88     70.62 o 
  -8   2  12     5315.82     5359.64    142.81 o 
  -7   2  12     3722.49     3688.35     81.20 o 
  -6   2  12     1605.87     1508.25     38.02 o 
  -5   2  12     9279.21     8835.90    127.17 o 
  -4   2  12     2262.93     2329.47     57.14 o 
  -3   2  12     9749.00     9155.41    147.17 o 
  -2   2  12     6598.20     6375.18    170.06 o 
   0   2  12    18965.58    17519.63    293.28 o 
   1   2  12     9823.60     9662.56    179.24 o 
   2   2  12      229.25      375.05     56.46 o 
   3   2  12     7793.06     7498.49    128.96 o 
   4   2  12     3992.19     3875.32    205.92 o 
   5   2  12      541.29      541.29     56.30 o 
   6   2  12     2448.30     2342.70    143.23 o 
  -9   3  12    10010.83    10686.98    242.61 o 
  -8   3  12      334.45      405.36     40.55 o 
  -7   3  12     3655.61     3630.50     80.26 o 
  -6   3  12     8847.35     8788.90    123.39 o 
  -5   3  12       85.13      103.11     20.64 o 
  -4   3  12    13400.66    12672.22    192.14 o 
  -3   3  12     1564.05     1844.42     57.87 o 
  -2   3  12     2570.57     3088.53    105.38 o 
  -1   3  12    33394.70    30811.38    485.34 o 
   0   3  12     5174.02     5524.57    118.11 o 
   1   3  12     2658.22     2794.07     75.60 o 
   2   3  12    18823.35    18346.52    431.23 o 
   3   3  12     2752.63     2695.81     75.16 o 
   4   3  12      288.98      208.57     47.16 o 
   5   3  12     3340.94     3646.15    115.85 o 
   6   3  12      434.10      429.62     34.13 o 
  -9   4  12     1284.35     1302.17    122.28 o 
  -8   4  12     6774.42     6852.09    171.53 o 
  -7   4  12     7131.48     7276.87    227.22 o 
  -6   4  12     2144.03     2072.58     42.58 o 
  -5   4  12     7336.58     6929.00    105.71 o 
  -4   4  12     2745.43     2844.31     75.06 o 
  -3   4  12     5931.40     5818.64    121.17 o 
  -2   4  12     9687.20     9099.35    169.97 o 
  -1   4  12      498.25     1813.08     94.50 o 
   0   4  12    12813.14    11980.38    213.74 o 
   1   4  12    10336.96    10263.90    188.99 o 
   2   4  12        1.49       26.32     40.14 o 
   3   4  12    10576.22    10453.13    192.91 o 
   4   4  12     2890.06     2820.52    140.71 o 
   5   4  12      652.02      631.65     68.64 o 
   6   4  12     3241.12     3380.58     88.01 o 
  -9   5  12     9744.69    10685.70    244.36 o 
  -8   5  12      520.29      537.27     45.36 o 
  -7   5  12     3280.70     3312.85     88.14 o 
  -6   5  12     9332.89     8997.07    128.36 o 
  -5   5  12      444.31      460.75     27.54 o 
  -4   5  12     4189.97     4071.50     94.73 o 
  -3   5  12     1044.25     1104.37     46.55 o 
  -2   5  12      605.82      699.52     36.17 o 
  -1   5  12    15180.12    14607.85    288.20 o 
   0   5  12      399.00      953.23     44.11 o 
   1   5  12     4419.61     4364.85    101.56 o 
   2   5  12    13691.26    14026.74    245.41 o 
   3   5  12      460.89      580.49    101.91 o 
   4   5  12     3427.23     3332.69    157.35 o 
   5   5  12     4873.39     5089.19    206.54 o 
   6   5  12      345.86      376.19     38.63 o 
  -8   6  12     6971.92     7148.45    179.12 o 
  -7   6  12     7386.28     7465.91    151.63 o 
  -6   6  12      680.76      773.36     28.91 o 
  -5   6  12     6349.84     6311.46     98.56 o 
  -4   6  12     1629.53     1614.64     54.44 o 
  -3   6  12     2232.08     2181.30     64.29 o 
  -2   6  12     1508.35     1258.48     47.47 o 
  -1   6  12      248.41      712.56     38.74 o 
   0   6  12    13359.83    13124.36    231.89 o 
   1   6  12     3854.42     4034.01     96.64 o 
   2   6  12     2289.53     2346.33    100.83 o 
   3   6  12    10454.26    10702.48    198.16 o 
   4   6  12     2600.37     2719.39    141.03 o 
   5   6  12      907.44      812.97     80.12 o 
   6   6  12     3449.48     3516.72    145.37 o 
  -8   7  12      187.86      221.50     33.51 o 
  -7   7  12     2862.23     2764.35     78.98 o 
  -6   7  12     7383.28     7363.74    103.95 o 
  -5   7  12      507.13      576.61     29.15 o 
  -4   7  12     3317.31     3120.56     68.31 o 
  -3   7  12     1061.50      924.75     41.46 o 
  -2   7  12      950.55     1111.44     45.48 o 
  -1   7  12    11194.14    10512.33    246.14 o 
   0   7  12      510.39     1056.84     56.47 o 
   1   7  12     4880.65     4885.15    110.51 o 
   2   7  12    10688.60    11075.81    204.57 o 
   3   7  12      686.34      823.22     43.88 o 
   4   7  12     3018.17     2842.61    144.77 o 
   5   7  12     3559.37     3785.36    175.15 o 
   6   7  12      411.46      392.00     39.30 o 
  -8   8  12     4897.63     5080.30    142.81 o 
  -7   8  12     3706.58     4007.02    100.10 o 
  -6   8  12     1044.73     1102.74     34.18 o 
  -5   8  12     8552.69     8279.48    121.90 o 
  -4   8  12     1375.83     1401.94     43.97 o 
  -3   8  12     3054.49     2951.42     79.28 o 
  -2   8  12     5321.03     5170.87    114.60 o 
   0   8  12    10748.58    10512.66    195.88 o 
   1   8  12     3248.85     3267.34     86.13 o 
   2   8  12       17.34       95.03     36.23 o 
   3   8  12     5768.44     5780.54    126.96 o 
   4   8  12     1828.23     1790.78    114.79 o 
   5   8  12     1549.26     1705.39     81.43 o 
  -8   9  12      201.75      200.31     34.15 o 
  -7   9  12     2446.21     2574.94     77.07 o 
  -6   9  12     8366.46     8431.44    159.82 o 
  -5   9  12      243.13      291.63     21.11 o 
  -4   9  12     5773.49     5657.88    145.95 o 
  -3   9  12     1762.66     1840.57     61.32 o 
  -2   9  12     1406.39     1683.12     90.60 o 
  -1   9  12    11983.20    11534.06    211.76 o 
   0   9  12     1139.02     1556.24     57.41 o 
   1   9  12     2840.43     3003.35     83.12 o 
   2   9  12     8685.35     8476.97    168.25 o 
   3   9  12     1310.59     1442.88     71.88 o 
   4   9  12     1474.69     1524.89    108.31 o 
   5   9  12     1671.97     1869.99     86.25 o 
  -8  10  12     6397.25     6986.29    229.42 o 
  -7  10  12     3425.26     3513.56     93.20 o 
  -6  10  12      230.67      288.02     27.39 o 
  -5  10  12     8539.85     8569.88    126.34 o 
  -4  10  12     3164.35     3158.50     70.74 o 
  -3  10  12     1769.08     1864.20     50.96 o 
  -2  10  12     4495.73     4468.69    106.21 o 
  -1  10  12       31.49      464.81     56.00 o 
   0  10  12     8160.44     8013.38    189.86 o 
   1  10  12     4248.81     4718.43    111.79 o 
   2  10  12       64.92      184.21     45.45 o 
   3  10  12     6019.50     6131.65    187.29 o 
   4  10  12     2465.86     2707.99    146.65 o 
   5  10  12     1182.03     1229.42     70.53 o 
  -7  11  12     4008.11     4299.73    131.86 o 
  -6  11  12     8860.66     9064.14    133.23 o 
  -5  11  12      949.86     1109.69     36.77 o 
  -4  11  12     3778.93     3992.32     72.87 o 
  -3  11  12     2012.36     2049.13     59.95 o 
  -2  11  12      760.33      957.83     63.74 o 
  -1  11  12     7097.51     7133.02    149.41 o 
   0  11  12      698.73     1209.41     60.77 o 
   1  11  12     3875.75     4112.10    104.02 o 
   2  11  12     9923.56    10357.07    199.62 o 
   3  11  12     1150.80     1441.85     74.32 o 
   4  11  12     1683.69     1902.68    125.10 o 
   5  11  12     2724.10     3083.37     92.60 o 
  -7  12  12     3392.18     3572.18    119.17 o 
  -6  12  12      277.05      317.34     26.15 o 
  -5  12  12     6903.45     6861.98    120.13 o 
  -4  12  12     1404.33     1385.56     39.81 o 
  -3  12  12     1558.87     1644.11     49.05 o 
  -2  12  12     2589.13     2543.96     76.87 o 
  -1  12  12      177.52      412.14     34.31 o 
   0  12  12     9639.86    10106.30    196.26 o 
   1  12  12     5433.19     6077.31    136.49 o 
   2  12  12      495.00      477.04     38.39 o 
   3  12  12     6554.55     6619.78    333.59 o 
   4  12  12     2968.36     3291.54    170.93 o 
  -7  13  12     2630.11     2951.79     91.64 o 
  -6  13  12     5394.17     5394.53    105.12 o 
  -5  13  12      161.38      226.03     21.82 o 
  -4  13  12     1834.61     1835.71     46.56 o 
  -3  13  12     1485.15     1458.16     46.33 o 
  -2  13  12     1416.08     1634.74     49.32 o 
  -1  13  12     6473.31     6474.46    142.46 o 
   0  13  12      796.50     1282.53     57.14 o 
   1  13  12     4179.32     4157.02    107.87 o 
   2  13  12     8675.30     9371.04    189.30 o 
   3  13  12      699.16      748.23     83.08 o 
   4  13  12     2575.97     2676.70    103.00 o 
  -6  14  12      602.32      648.71     56.18 o 
  -5  14  12     3636.91     3632.85     79.01 o 
  -4  14  12       90.40      117.59     15.89 o 
  -3  14  12     2339.96     2296.94     57.43 o 
  -2  14  12     5611.24     5617.48    105.89 o 
  -1  14  12       86.07      333.63     45.18 o 
   0  14  12     5990.58     5901.38    136.18 o 
   1  14  12     4485.87     4670.46    117.91 o 
   2  14  12      483.34      516.88     50.37 o 
   3  14  12     4170.43     4400.69    206.85 o 
  -6  15  12     3952.30     3836.46    128.72 o 
  -5  15  12       79.12      113.06     15.79 o 
  -4  15  12     3335.85     3424.48     68.42 o 
  -3  15  12     1106.88     1145.15     43.63 o 
  -2  15  12     1847.67     2101.25     75.06 o 
  -1  15  12     7703.91     7895.54    168.65 o 
   0  15  12     3521.04     4041.64    108.41 o 
   1  15  12     4520.36     4973.51    223.60 o 
   2  15  12     4736.79     4641.67    212.24 o 
   3  15  12      786.66      973.05     99.25 o 
  -5  16  12     4185.34     4214.21    106.06 o 
  -4  16  12      328.63      484.52     31.83 o 
  -3  16  12     2556.75     2707.85     69.16 o 
  -2  16  12     8188.84     8183.68    180.48 o 
  -1  16  12       25.07      400.18     47.21 o 
   0  16  12     4889.45     4852.60    151.75 o 
   1  16  12     7495.63     8605.37    288.57 o 
  -4  17  12     3491.16     3426.92    126.66 o 
  -3  17  12     2169.54     2445.92    142.20 o 
  -2  17  12     1570.50     1887.84     91.08 o 
  -1  17  12     6252.74     6663.30    188.98 o 
   0  17  12     2909.87     3514.13    127.03 o 
   1  17  12     3328.45     3684.07    133.09 o 
  -3  18  12      936.64      964.15     67.88 o 
  -2  18  12     3993.14     4130.07    141.16 o 
  -1  18  12      316.45      406.26     49.91 o 
   0  18  12     5471.55     5530.71    171.01 o 
  -8   1  13       18.85      -15.63     16.29 o 
  -7   1  13      169.74      112.01     25.11 o 
  -6   1  13       19.34        2.63     11.47 o 
  -5   1  13        7.41       11.97     10.92 o 
  -4   1  13       69.77       45.88     13.08 o 
  -3   1  13       36.24       33.87     15.52 o 
  -2   1  13       37.77       19.02     11.75 o 
  -1   1  13      135.51      168.79     18.93 o 
   0   1  13       10.72        7.42     12.27 o 
   1   1  13       14.00       -0.37     11.63 o 
   2   1  13       38.03       35.99     14.48 o 
   3   1  13       11.13      -16.38     10.92 o 
   4   1  13       80.62       40.84     33.97 o 
   5   1  13       76.02       40.65     22.94 o 
  -8   2  13      112.79       78.90     22.93 o 
  -7   2  13       63.76       44.42     20.25 o 
  -6   2  13      145.77      120.97     18.02 o 
  -5   2  13       44.60       34.66     12.64 o 
  -4   2  13      208.16      209.67     19.90 o 
  -3   2  13       79.90       97.37     15.39 o 
  -2   2  13        0.61       -5.41     10.19 o 
  -1   2  13      184.38      213.86     20.71 o 
   0   2  13       48.51       51.50     14.30 o 
   1   2  13      113.02      156.38     18.92 o 
   2   2  13        0.03      -16.06     11.34 o 
   3   2  13       62.21       58.30     16.43 o 
   4   2  13      203.04      225.11     32.94 o 
   5   2  13        0.45      -26.80     17.86 o 
  -8   3  13       81.98       77.91     23.61 o 
  -7   3  13       16.45        9.03     17.70 o 
  -6   3  13      241.23      216.77     25.33 o 
  -5   3  13       47.89       31.56     11.57 o 
  -4   3  13        0.32       -1.64     11.03 o 
  -3   3  13      239.82      220.33     20.34 o 
  -2   3  13       23.12       23.30     13.68 o 
  -1   3  13      160.89      160.76     31.29 o 
   0   3  13       46.10       42.01     19.96 o 
   1   3  13      179.88      162.27     22.74 o 
   2   3  13       11.37        1.74     16.32 o 
   3   3  13       72.37       71.32     21.37 o 
   4   3  13      177.44      185.52     31.69 o 
   5   3  13        2.67       -6.13     19.19 o 
  -8   4  13      360.60      355.84     38.14 o 
  -7   4  13      143.57      160.00     27.99 o 
  -6   4  13      336.57      275.26     27.82 o 
  -5   4  13     1366.54     1350.14     38.68 o 
  -4   4  13      160.67      150.12     23.97 o 
  -3   4  13       31.96       32.84     14.69 o 
  -2   4  13       40.90       25.34     16.28 o 
  -1   4  13       11.89       -4.93     13.69 o 
   0   4  13       31.65       10.68     14.80 o 
   1   4  13       13.24        8.88     21.12 o 
   2   4  13      183.47      195.57     25.04 o 
   3   4  13      419.33      499.21     49.91 o 
   4   4  13       20.25       45.13     32.72 o 
   5   4  13       13.44        6.84     21.86 o 
  -8   5  13      195.40      137.27     27.63 o 
  -7   5  13     1081.07     1188.44     60.02 o 
  -6   5  13      468.04      394.91     32.67 o 
  -5   5  13       27.22       14.61     10.87 o 
  -4   5  13      246.30      181.47     22.78 o 
  -3   5  13      772.68      688.84     37.07 o 
  -2   5  13       82.77       85.61     18.56 o 
  -1   5  13       20.28        6.68     14.00 o 
   0   5  13       78.68       68.14     18.28 o 
   1   5  13      740.84      736.06     38.86 o 
   2   5  13       37.83       14.14     19.70 o 
   3   5  13       91.49       71.30     39.51 o 
   4   5  13      508.26      512.10     68.79 o 
   5   5  13      194.42      155.71     45.99 o 
  -8   6  13      477.71      565.12     45.64 o 
  -7   6  13      227.84      213.23     32.21 o 
  -6   6  13       25.01       12.85     15.94 o 
  -5   6  13       92.84       92.20     16.33 o 
  -4   6  13       19.23       12.41     15.15 o 
  -3   6  13      230.48      198.19     23.68 o 
  -2   6  13      335.71      308.94     28.61 o 
  -1   6  13      151.82      116.04     20.77 o 
   0   6  13       51.49       29.76     16.82 o 
   1   6  13       57.83       41.73     17.94 o 
   2   6  13       12.22      -13.13     17.02 o 
   3   6  13      113.75      113.39     27.81 o 
   4   6  13       10.29      -11.48     27.56 o 
   5   6  13       12.16        7.89     35.22 o 
  -8   7  13       23.74       10.92     20.28 o 
  -7   7  13       67.39       64.44     24.08 o 
  -6   7  13       24.65       17.52     16.69 o 
  -5   7  13       75.77       35.92     12.55 o 
  -4   7  13      261.59      204.75     20.64 o 
  -3   7  13      137.88      158.46     22.64 o 
  -2   7  13      185.80      169.90     23.43 o 
  -1   7  13       37.84       23.09     16.28 o 
   0   7  13      266.59      229.69     26.51 o 
   1   7  13      170.63      137.99     22.35 o 
   2   7  13      310.86      273.17     29.56 o 
   3   7  13       85.03       62.55     26.19 o 
   4   7  13       92.16       61.30     38.65 o 
   5   7  13       84.43       53.10     40.92 o 
  -7   8  13      113.51      122.13     27.52 o 
  -6   8  13      235.50      162.59     30.56 o 
  -5   8  13       14.55       -8.30     10.27 o 
  -4   8  13      476.04      535.15     30.10 o 
  -3   8  13      187.11      233.76     26.52 o 
  -2   8  13       55.29       26.62     15.94 o 
  -1   8  13      155.05      104.47     21.29 o 
   0   8  13       37.45       12.85     20.64 o 
   1   8  13        1.60      -18.72     14.50 o 
   2   8  13        0.59      -22.34     14.89 o 
   3   8  13       66.55       20.46     32.33 o 
   4   8  13      458.77      455.48     67.70 o 
  -7   9  13        6.56      -13.69     19.44 o 
  -6   9  13       44.35        9.84     21.20 o 
  -5   9  13       86.93       66.56     14.40 o 
  -4   9  13      331.69      283.20     23.97 o 
  -3   9  13      219.86      199.26     25.36 o 
  -2   9  13      267.98      261.57     28.17 o 
  -1   9  13      337.21      375.83     40.03 o 
   0   9  13       67.54       33.48     18.99 o 
   1   9  13      515.04      551.54     38.65 o 
   2   9  13      303.12      288.30     31.36 o 
   3   9  13        1.38      -43.81     29.20 o 
   4   9  13      471.23      527.87     74.50 o 
  -7  10  13      397.44      425.03     45.06 o 
  -6  10  13        5.61      -14.24     18.52 o 
  -5  10  13      655.20      653.01     32.01 o 
  -4  10  13        4.96       -9.80     11.91 o 
  -3  10  13       67.79       52.47     19.01 o 
  -2  10  13        6.40       -5.27     15.21 o 
  -1  10  13       59.18       75.06     20.86 o 
   0  10  13        8.68      -22.78     15.19 o 
   1  10  13        0.32      -18.07     16.24 o 
   2  10  13      530.04      484.87     39.27 o 
   3  10  13      195.34      158.20     49.82 o 
   4  10  13        0.38      -29.13     34.59 o 
  -6  11  13     1005.30     1044.76     60.58 o 
  -5  11  13      184.35      166.32     24.94 o 
  -4  11  13       64.76       55.89     13.59 o 
  -3  11  13      779.87      674.85     32.58 o 
  -2  11  13      666.40      687.70     40.75 o 
  -1  11  13       27.16       25.04     24.69 o 
   0  11  13        0.16      -10.78     17.18 o 
   1  11  13     1542.70     1708.43    104.53 o 
   2  11  13      196.68      163.22     27.83 o 
   3  11  13      208.80      208.18     52.87 o 
  -6  12  13       64.49       34.06     23.94 o 
  -5  12  13      975.54     1000.75     46.92 o 
  -4  12  13       25.71       17.18     11.62 o 
  -3  12  13      607.15      550.21     31.18 o 
  -2  12  13      494.84      505.68     39.51 o 
  -1  12  13      132.89      120.62     24.10 o 
   0  12  13      140.75      142.45     26.90 o 
   1  12  13      498.90      531.51     41.89 o 
   2  12  13       37.90       37.12     27.08 o 
   3  12  13      585.81      519.44     75.20 o 
  -6  13  13       67.88       57.74     25.89 o 
  -5  13  13      440.51      440.43     37.15 o 
  -4  13  13       64.31       66.35     15.13 o 
  -3  13  13      275.37      305.54     25.56 o 
  -2  13  13      805.80      821.59     36.88 o 
  -1  13  13       18.99       20.32     20.74 o 
   0  13  13       19.30       26.59     20.30 o 
   1  13  13      862.79      894.62     61.12 o 
   2  13  13       40.07      -25.27     23.14 o 
   3  13  13      252.85      225.52     58.96 o 
  -5  14  13       45.92        5.79     16.67 o 
  -4  14  13      216.55      215.70     20.29 o 
  -3  14  13      488.43      518.10     31.97 o 
  -2  14  13      249.68      249.88     31.94 o 
  -1  14  13      126.77      107.64     25.63 o 
   0  14  13      209.10      205.33     30.41 o 
   1  14  13       88.15       44.23     23.69 o 
   2  14  13       17.53       -6.87     37.17 o 
  -4  15  13       41.38        2.08     16.91 o 
  -3  15  13       21.83       53.50     18.12 o 
  -2  15  13      311.45      288.98     33.88 o 
  -1  15  13      323.19      343.80     56.90 o 
   0  15  13       13.07       -4.27     19.78 o 
   1  15  13      855.21      921.57     52.92 o 
  -3  16  13       95.06       96.89     31.66 o 
  -2  16  13        2.02      -15.68     21.97 o 
  -1  16  13        9.37       57.33     24.65 o 
   0  16  13       26.42       20.27     29.35 o 
  -7   0  14        9.93       -7.81     30.22 o 
  -6   0  14     5288.96     5254.73    206.23 o 
  -5   0  14     1775.48     1672.55     74.02 o 
  -4   0  14     1030.74     1148.46     79.81 o 
  -3   0  14     7176.34     6461.08    168.01 o 
  -2   0  14     1908.05     1808.49     76.91 o 
  -1   0  14     1648.19     1672.50     74.62 o 
   0   0  14      924.49      733.55     51.56 o 
   1   0  14      188.05      200.02     31.48 o 
   2   0  14     3736.54     4027.27    133.33 o 
   3   0  14      399.27      412.15     61.45 o 
   4   0  14      374.77      254.33     54.97 o 
  -7   1  14     3355.38     3302.30    108.83 o 
  -6   1  14        7.08       34.76     24.05 o 
  -5   1  14     5018.28     4709.86     95.54 o 
  -4   1  14    12700.67    12158.44    192.57 o 
  -3   1  14       25.13      164.43     34.09 o 
  -2   1  14     2356.34     2294.04     61.64 o 
  -1   1  14     5307.33     5122.13    102.01 o 
   0   1  14      100.11       71.88     18.49 o 
   1   1  14     1549.93     1437.73     48.31 o 
   2   1  14       35.11       63.37     18.34 o 
   3   1  14     3911.50     3955.61    126.13 o 
   4   1  14     2955.89     3035.00    109.19 o 
  -7   2  14       88.05       40.07     24.88 o 
  -6   2  14     5082.51     4873.52    139.37 o 
  -5   2  14      894.61      854.94     39.37 o 
  -4   2  14     3116.61     3207.12     76.41 o 
  -3   2  14    13617.04    13240.68    224.44 o 
  -2   2  14     2449.71     2669.68     67.40 o 
  -1   2  14     3165.76     3091.81     74.36 o 
   0   2  14     4829.99     4645.13     95.45 o 
   1   2  14     1367.39     1606.03     51.51 o 
   2   2  14     3688.59     3546.92     81.30 o 
   3   2  14      384.97      324.20     40.22 o 
   4   2  14      363.49      340.76     42.90 o 
  -7   3  14     4537.61     4623.82    136.02 o 
  -6   3  14      268.74      263.34     34.73 o 
  -5   3  14     6729.88     6368.61    117.95 o 
  -4   3  14     8759.60     8690.75    148.80 o 
  -3   3  14      177.14      559.27    147.35 o 
  -2   3  14     6452.84     6040.18    113.84 o 
  -1   3  14    11906.87    12007.92    192.11 o 
   0   3  14      388.56      591.30     76.30 o 
   1   3  14     2091.83     1929.93     74.85 o 
   2   3  14      697.25      812.02     38.96 o 
   3   3  14     2509.60     2281.05     97.92 o 
   4   3  14     3683.06     3551.88    150.98 o 
  -7   4  14      108.11      102.55     27.75 o 
  -6   4  14     4428.69     4301.52    129.23 o 
  -5   4  14      972.38     1023.28     42.83 o 
  -4   4  14     5272.94     5447.01    106.80 o 
  -3   4  14    12840.25    12891.86    233.79 o 
  -2   4  14     2486.76     2828.26     80.71 o 
  -1   4  14     3593.70     3624.60     95.12 o 
   0   4  14     8695.02     8949.54    176.58 o 
   1   4  14      586.33      754.54     42.56 o 
   2   4  14     4552.76     4650.79    112.54 o 
   3   4  14      854.42      845.06     84.02 o 
   4   4  14      549.60      520.15     50.46 o 
  -7   5  14     4356.41     4493.23    134.72 o 
  -6   5  14       69.38       84.07     25.87 o 
  -5   5  14     5260.22     5062.15    101.05 o 
  -4   5  14     7529.55     7186.04    149.56 o 
  -3   5  14      218.75      388.94     33.14 o 
  -2   5  14     4937.20     4781.44    112.74 o 
  -1   5  14     7957.32     8196.51    165.42 o 
   0   5  14      840.20      910.33     45.69 o 
   1   5  14     2665.64     2764.78     81.01 o 
   2   5  14      113.76      139.39     43.57 o 
   3   5  14     5129.49     5073.57    214.43 o 
   4   5  14     4430.97     4596.38    204.82 o 
  -7   6  14       25.24       40.23     23.76 o 
  -6   6  14     3481.35     3580.69    115.93 o 
  -5   6  14      973.22      962.36     47.53 o 
  -4   6  14     1766.86     1972.48     73.70 o 
  -3   6  14     5530.92     5295.37    121.00 o 
  -2   6  14     1483.02     1572.12     93.70 o 
  -1   6  14     2754.28     3022.71     85.47 o 
   0   6  14     2951.21     2866.45     82.73 o 
   1   6  14       29.12       77.94     20.44 o 
   2   6  14     4603.03     4931.42    117.96 o 
   3   6  14     1120.71     1352.32    102.92 o 
   4   6  14      697.98      651.33     82.85 o 
  -7   7  14     2716.09     2627.81     97.51 o 
  -6   7  14        2.22       23.91     22.28 o 
  -5   7  14     2623.46     2569.06     77.46 o 
  -4   7  14     6855.42     6677.03    143.74 o 
  -3   7  14      166.80      259.46     28.81 o 
  -2   7  14     3555.53     3663.31     95.83 o 
  -1   7  14     2537.01     2624.45     79.25 o 
   0   7  14      313.23      356.18     32.52 o 
   1   7  14     2900.35     2845.41     83.46 o 
   2   7  14       47.96       53.20     21.92 o 
   3   7  14     5061.14     5400.44    227.23 o 
  -6   8  14     2455.65     2395.40     93.73 o 
  -5   8  14      634.24      683.47     51.27 o 
  -4   8  14     2975.05     3150.12     78.06 o 
  -3   8  14     7021.23     6888.40    148.07 o 
  -2   8  14      742.67      940.30     49.74 o 
  -1   8  14     3209.97     3416.17     93.67 o 
   0   8  14     3832.00     3713.00     98.61 o 
   1   8  14      213.03      311.61     32.05 o 
   2   8  14     3090.18     3286.85     93.14 o 
   3   8  14      873.75      952.04     92.61 o 
  -6   9  14       10.89       47.24     23.77 o 
  -5   9  14     3716.11     3803.28    163.24 o 
  -4   9  14     5249.16     5206.11    102.53 o 
  -3   9  14      242.67      429.88     35.93 o 
  -2   9  14     5863.91     5828.37    132.46 o 
  -1   9  14     4085.49     4444.45    111.12 o 
   0   9  14      294.16      386.83     34.59 o 
   1   9  14     3781.60     3758.18    100.62 o 
   2   9  14      676.48      895.74     60.14 o 
   3   9  14     1389.67     1345.84    105.42 o 
  -6  10  14     4115.07     4122.56    132.35 o 
  -5  10  14      874.26      970.34     61.15 o 
  -4  10  14     2857.94     3203.74     75.75 o 
  -3  10  14     9839.34    10085.32    199.05 o 
  -2  10  14      923.72     1338.68     57.58 o 
  -1  10  14     3157.62     3018.65    129.07 o 
   0  10  14     5986.70     6187.36    140.42 o 
   1  10  14      325.20      479.59     39.38 o 
   2  10  14     3837.96     3859.32    129.96 o 
  -5  11  14     4829.61     5017.43    150.99 o 
  -4  11  14     5835.31     5961.44    114.37 o 
  -3  11  14       31.99      288.35     26.26 o 
  -2  11  14     5346.92     5359.43    128.13 o 
  -1  11  14     3129.71     3417.49     96.80 o 
   0  11  14      357.69      440.64     38.54 o 
   1  11  14     4239.16     4461.01    115.39 o 
   2  11  14      556.25      797.38     61.68 o 
  -5  12  14     1147.66     1170.80     80.86 o 
  -4  12  14      945.31     1121.37     55.42 o 
  -3  12  14     5386.69     5240.08    104.85 o 
  -2  12  14     1156.68     1274.54     58.93 o 
  -1  12  14     1295.47     1372.49     94.78 o 
   0  12  14     3162.60     3271.70     96.36 o 
   1  12  14       92.53      184.43     29.91 o 
  -4  13  14     3381.55     3331.20     97.19 o 
  -3  13  14        3.96      195.12     22.90 o 
  -2  13  14     3177.21     3072.94     97.11 o 
  -1  13  14     2173.21     2275.68     83.01 o 
   0  13  14      284.14      311.73     35.66 o 
   1  13  14     2120.53     2155.04     78.75 o 
  -3  14  14     5632.82     5875.71    141.16 o 
  -2  14  14      934.20     1260.55    100.77 o 
  -1  14  14     1084.64     1284.60     61.17 o 
   0  14  14     3766.24     3845.89    109.97 o 
  -6   1  15       22.92       10.17     19.30 o 
  -5   1  15       81.90       90.48     17.72 o 
  -4   1  15        2.64      -10.10     12.42 o 
  -3   1  15        1.16      -14.34     11.67 o 
  -2   1  15       14.61       -0.19     12.46 o 
  -1   1  15       36.31       34.37     15.15 o 
   0   1  15       16.43       31.61     14.59 o 
   1   1  15        4.16       -7.72     12.81 o 
   2   1  15      101.35       96.91     19.60 o 
   3   1  15        0.41      -24.99     19.33 o 
  -6   2  15       62.64       42.84     21.87 o 
  -5   2  15        0.21      -15.56     12.62 o 
  -4   2  15        1.84      -11.83     11.96 o 
  -3   2  15      178.27      135.82     19.68 o 
  -2   2  15      192.68      127.95     19.20 o 
  -1   2  15        0.24       -4.32     13.07 o 
   0   2  15        2.73        5.42     12.71 o 
   1   2  15       76.41       35.87     15.22 o 
   2   2  15      108.61      148.94     21.67 o 
   3   2  15       45.01        2.51     21.94 o 
  -6   3  15       40.04        8.34     19.46 o 
  -5   3  15        7.91       -6.48     12.25 o 
  -4   3  15       13.96        2.67     12.86 o 
  -3   3  15        0.85      -15.14     12.65 o 
  -2   3  15        1.42       -4.70     12.26 o 
  -1   3  15      100.52       98.36     18.29 o 
   0   3  15       58.16       50.12     16.13 o 
   1   3  15       19.58        9.45     14.54 o 
   2   3  15       29.30       20.10     18.71 o 
   3   3  15       24.91       11.82     26.04 o 
  -6   4  15      132.50      115.09     27.68 o 
  -5   4  15      139.97      126.25     22.07 o 
  -4   4  15        2.95      -19.59     13.06 o 
  -3   4  15      135.52       91.67     18.03 o 
  -2   4  15        7.58       42.13     20.74 o 
  -1   4  15       39.45       60.53     16.49 o 
   0   4  15       32.52       43.78     16.35 o 
   1   4  15      296.19      290.18     26.74 o 
   2   4  15       25.86       20.19     19.11 o 
   3   4  15      321.79      408.90     46.30 o 
  -6   5  15       78.80       99.18     25.92 o 
  -5   5  15      443.05      422.74     35.04 o 
  -4   5  15       49.54       13.74     14.31 o 
  -3   5  15       17.96       15.60     16.39 o 
  -2   5  15       94.64      108.34     22.08 o 
  -1   5  15       17.01       16.19     16.56 o 
   0   5  15       88.46       75.05     21.24 o 
   1   5  15      165.46      134.04     24.75 o 
   2   5  15        3.47      -23.71     20.23 o 
  -6   6  15      228.24      229.53     40.68 o 
  -5   6  15       11.44        0.86     15.96 o 
  -4   6  15       71.78       66.11     21.16 o 
  -3   6  15      289.82      247.56     28.88 o 
  -2   6  15        0.09      -19.37     14.94 o 
  -1   6  15       59.05       25.60     17.63 o 
   0   6  15      264.49      241.11     29.04 o 
   1   6  15       30.84       33.09     19.76 o 
   2   6  15        0.74      -27.67     21.87 o 
  -5   7  15       41.25       49.24     30.92 o 
  -4   7  15      251.86      245.05     30.45 o 
  -3   7  15        0.18      -19.17     15.59 o 
  -2   7  15      355.14      387.93     35.07 o 
  -1   7  15      134.98      136.98     24.45 o 
   0   7  15        6.34        0.24     17.78 o 
   1   7  15      218.50      197.54     28.54 o 
   2   7  15       15.41      -39.82     26.55 o 
  -5   8  15      159.14      157.95     33.35 o 
  -4   8  15      131.58       59.84     22.09 o 
  -3   8  15        6.87      -22.90     15.32 o 
  -2   8  15       80.10       53.46     20.42 o 
  -1   8  15       87.60      101.29     23.37 o 
   0   8  15       96.66       64.52     22.33 o 
   1   8  15        2.12      -21.32     17.54 o 
  -4   9  15      143.63      171.40     27.36 o 
  -3   9  15        4.16      -21.96     15.88 o 
  -2   9  15      165.83      119.70     24.58 o 
  -1   9  15       14.05      -16.43     17.01 o 
   0   9  15        0.37      -25.64     17.09 o 
   1   9  15       67.18       11.39     29.54 o 
  -4  10  15       16.81        0.48     18.72 o 
  -3  10  15      482.96      424.86     38.18 o 
  -2  10  15       11.23      -10.98     17.71 o 
  -1  10  15       10.77        3.27     18.87 o 
   0  10  15        8.30      -27.38     18.26 o 
  -3  11  15        2.56       13.11     22.66 o 
  -2  11  15      379.43      382.32     37.22 o 
  -1  11  15        2.54      -33.65     24.16 o 
   0  11  15      195.55      205.32     31.13 o 
  -5   0  16      270.79      397.54     64.42 o 
  -4   0  16     4121.43     4226.63    135.11 o 
  -3   0  16      606.55      641.11     66.02 o 
  -2   0  16      709.30      684.99     64.97 o 
  -1   0  16     3394.66     3468.75    216.54 o 
   0   0  16      535.94      578.53     54.27 o 
   1   0  16     3982.89     4045.66    148.17 o 
  -5   1  16     5011.09     4876.90    147.78 o 
  -4   1  16     1659.04     1917.17     60.91 o 
  -3   1  16     2338.12     2342.01     67.89 o 
  -2   1  16      490.47      413.37     31.83 o 
  -1   1  16      515.24      510.83     36.72 o 
   0   1  16     5099.82     5308.84    111.81 o 
   1   1  16     2089.40     2379.03     70.26 o 
  -5   2  16       34.88       90.28     29.97 o 
  -4   2  16     4402.30     4219.71    103.65 o 
  -3   2  16      340.50      442.18     33.43 o 
  -2   2  16     1353.13     1259.40     49.43 o 
  -1   2  16     5939.96     5940.53    119.89 o 
   0   2  16        3.54       98.46     23.63 o 
   1   2  16     4418.56     4467.51    101.72 o 
  -4   3  16      854.29     1093.61     47.40 o 
  -3   3  16     5305.51     5445.63    112.30 o 
  -2   3  16     2554.70     3021.68     78.16 o 
  -1   3  16     1071.39     1300.71     51.83 o 
   0   3  16     6406.47     6431.55    127.63 o 
   1   3  16     4228.98     4931.11    108.62 o 
  -4   4  16     5367.52     5563.38    114.15 o 
  -3   4  16      269.63      639.72     75.18 o 
  -2   4  16     3040.64     2982.91     78.08 o 
  -1   4  16     7240.55     7624.28    142.77 o 
   0   4  16      197.02      463.07     35.89 o 
   1   4  16     6405.96     6418.12    148.10 o 
  -4   5  16      525.34      792.08     42.35 o 
  -3   5  16     4127.50     4221.66     95.86 o 
  -2   5  16     2027.04     2417.15     74.70 o 
  -1   5  16     1055.77     1175.70     50.05 o 
   0   5  16     6037.35     6313.34    126.92 o 
  -3   6  16      817.03      900.93     43.70 o 
  -2   6  16     1495.23     1557.50     63.44 o 
  -1   6  16     4164.33     4434.75    115.82 o 
   0   6  16       10.18       94.94     31.99 o 
  -3   7  16     2084.28     1939.78     72.35 o 
  -2   7  16     1753.79     1765.66     68.50 o 
  -1   7  16      218.00      293.99     34.17 o 
                                                 
